# Supplementary material for: Distinct and additive effects of calorie restriction and rapamycin in aging skeletal muscle
Source: Nat Commun. 2022 Apr 19;13:2025. doi: 10.1038/s41467-022-29714-6 (PMC9018781; doi:10.1038/s41467-022-29714-6)
Supplement: Supplementary file 3 — Source Data [file 41467_2022_29714_MOESM3_ESM.xlsx]

## Sheet: Fig 1A-J
Body mass	CON-Middle																					CR-Middle															CON-late						CR Late
	6	12	23	24	25	27	31	33	43	46	47	49	50	52	57	63	66	73	77	78	80	1	2	22	28	32	39	40	41	48	53	64	67	72	74		3	4	10	12	34	38	2	7	13	14	17	27	28
Figure 1B
Body mass (g)
Age (months)	Body mass (g)
15	34.5	26.4	30.2	29.3	36.3	30.1	31.8		33.7		39	35.6	24.8	31	30.3		33	33.6	37	28.3	31.3	37.9	34.5	33.9	34.1	29.9	33.5	37.5		36	34.7	30.7	35.8	30.7	30
																						36.2	31.6	31.6	32.8	28.3	31.4	35.1		33.6	31.8	28.5	32.6	30	30
																						34.8	30.8	30.8	32.5	27.4	31	34.5		32.6	30.7	28.2	32.4	29.3	29.5
																						32.8	29.8	29.5	31.6	26.7	29.3	32.8		31.3	29.3	28	31.5	28.4	28.9
16	34.5	26.9	30.8	29.5	33.9	31.4	32.1		34.7		36.8	32.9	25.5	31.8	30.8		32.9	33.3	35.3	29	30.7	31	29.4	27.7	31	26.2	27.3	31.5		30.2	28.2	27.6	30.6	28.4	28.3
17	34.1	26.6	30.8	30.3	33.4	31.8	31.8		34.7		35.5	33.2	25.2	32	32.2		32.7	33.2	36	28.5	31.7	26.4	28.3	24.5	29.9	24.3	25.4	28.5		29.3	26.2	26.2	28.2	27.5	27.8
18	34.1	26.1	31.1	30.3	36	31.3	31.9		34.2		35.5	33.1	24.7	31.4	31.7		33.4	34	36.3	28.7	32	24.9	26.1	24.7	27.3	24	24.4	27.2		28.5	25.8	26.1	27.9	26.3	27
19	34	26	31	31.1	33.8	30	31.5		31.8		34.3	33.4	25.2	32.8	31.8		32.9	33.5	34.3	28.7	31.8	24.5	25.9	23.6	24	22.7	23.4	25.6		26.4	25.1	25.8	27	24.7	25.3
20	33.6	27.1	33.5	31.2	34.7	30.1	32.2		34.1		34.3	33.1	26.3	32.6	32.9		32.8	34.4	32.2	29.7	33	24.3	26	25.7	23.2	23.1	22.9	25.2		26.7	24.1	24.7	26.3	23.3	25.8		34.2	31.4	30.8	31.8	27.9		33.1	34.6	29.2	28.6	30.8	29.9	30.2
21	33.8	28	33	31.2	33.6	30.8	32.1		34.1		36	33	26.1	31.2	33.1		32.7	34.5	32.9	30.5	34.3	25	24.9	24.5	24.2	22.9	23.3	24.7		25.7	24.3	23.7	25.9	23.2	23.8		34.65	31.35	31.25	31.65	28.75		27.25	27.2	26.8	26.8	27.5	25.75	27.4
22	36.4	27.1	33	31.1	34.2	30.6	31.6		34.1		35.8	34.3	26.5	32.9	33.5		35.2	35.5	35.4	30	34.2	24	24	23.4	23.7	23.3	22.5	25.7		25	24.8	24	26.6	23.1	24.6		34.4	31.4	30.6	31.3	28.8		26	26.6	25.5	26.3	27	25.7	26.5
23	34.7	27.4	34.7	30.7	34.3	30.5	31.6		34.3		35.1	34.2	26.3	29.9	34.8		34.8	33.3	33.9	30.7	34.8	24.7	24.5	24.7	25.1	25.5	24.5	25.6		25.1	23.1	24.5	25.6	23	24.7		33.7	30.6	31.7	31	27.9		24.3	24.7	24.3	25.2	25.8	24	25.5
24	35.4	27.4	35.6	31.1	33.8	30.7	31.4		33.3		34.5	34.7	26.1	32	34.9		35.2	35	32.9	31	32.3	24.6	24.2	26.1	23.7	24.8	24.5	26.1		25	23	23.7	25.6	23.9	23.7		35.4	31.9	30.5	31.7	27.6		23.9	23.8	24.1	23.8	24.6	24.5	25.6
25	34.4	26.6	33.2	30.6	32.8	30.3	29.8		33.3		34	32.8	26.1	31.3	33.9		33.6	34.1	32.6	29.1	31	24.5	23.5	24	25	22.8	21.8	25.2		24.5	22.8	25.7	24.3	24.4	24.1		35.4	32.3	31.3	33.4	27.8		24.7	25.2	25	24	26.2	24.2	24.4
26	35.4	25.9	33.4	29.2	34	30.6	30.3		33.6		34.1	32.2	26.7	31	34		33.3	32.8	34	29.8	30.5	24.3	23.7	24.7	24.2	22.4	21.8	24.9		25.6	22.9	25.2	26.1	24.1	23.6		34.8	31.7	31.7	32.1	27.7		24.6	24.5	25.3	23	24	24.3	25
27	34.8	25.8	33.4	29.8	32.9	30.3	30.5		34.1		33.6	32.7	26.4	31	34.5		33.1	33.2	33.6	29.5	29.1	23.9	23.9	24.9	24.4	22	21.4	24		24.6	23.4	23.1	25.7	23.4	23.4		36	31.7	29.2	32	27.6		23.9	24.2	24.1	22.1	23.8	24.3	25.1
28	32.7	25.7	33.5	30.2	33.7	29.7	30.2		33.5		34.3	32.3	26.5	30.5	33.9		33.5	34	33.5	28.7	26.4	23.5	23.3	23.2	23.1	22.2	22.1	23.8		24.3	22.4	22.1	24.9	23.7	23.2		35.8	31.6	29.7	32	26.3		23.5	23.3	23.1	23	23.6	24.9	24.4
29	32.4	25.3	32.1	29.1	31	27.4	28.3		32.2		33.9	31.1	25	30.5	30.8		31.8	32.8	33	26.8	28	24.2	22.3	22	22.6	22.5	21.8	23.2		24.5	23	24.3	24.5	25.3	22.5		35.2	31.2	29.5	31.6	25.6		23.7	23.1	23	23.2	23.3	24.9	23.8
30	31.4	24.8	33.8	29.3	28.8	28.3	28		29.3		34.3	30.5	25.8	30.6	29.7		31.5	32	34.6	25.2	26.1	24.9	23.5	23.5	23.6	21.5	23.4	23		24	22.1	23.6	25.2	24.6	23.3		33.4	31	28.8	31.1	23.9		23.9	22.5	22.3	22.7	21.9	24.7	23.3
Δ 15-30m	-0.0898551	-0.0606061	0.119205	0	-0.206612	-0.0598007	-0.119497		-0.130564		-0.120513	-0.143258	0.0403226	-0.0129032	-0.019802		-0.0454545	-0.047619	-0.0648649	-0.109541	-0.166134	-0.343008	-0.318841	-0.306785	-0.307918	-0.280936	-0.301493	-0.386667		-0.333333	-0.363112	-0.23127	-0.296089	-0.198697	-0.223333
Figure 1C (Food intake)
Age (months)	Food intake (g.day-1)
15	3.23077	2.78462	3.00769	2.76923	3.31538	3.16154	3.07692		3.40833		3.18333	3.325	2.65833	3.21667	2.8		3.15	3.1875	3.3375	3	2.875	3.18462	3.33077	3.03077	3.07692	3.13846	3.33077	3.175		3.23333	3.10833	3.1125	3.35	3.1375	2.6625
15.25																						2.9	2.9	2.9	2.9	2.9	2.9	2.9		2.9	2.9	2.9	2.9	2.9	2.9
15.5																						2.6	2.6	2.6	2.6	2.6	2.6	2.6		2.6	2.6	2.6	2.6	2.6	2.6
15.75																						2.3	2.3	2.3	2.3	2.3	2.3	2.3		2.3	2.3	2.3	2.3	2.3	2.3
16	3.2	2.86818	2.90455	2.89545	3.2	3.20455	3.02727		3.2		3.2	3.21818	2.69545	3.09545	2.98182		3.2	3.10909	3.2	3.12273	3.07727	2.1	2.1	2.1	2.1	2.1	2.1	2.1		2.1	2.1	2.1	2.1	2.1	2.1
17	3.2	2.69524	2.92857	2.88571	3.2	3.12381	3.02381		3.0619		3.09048	3.12381	2.6619	3.10476	2.85714		3.06	2.77143	2.95238	3.1	3.04762	2.1	2.1	2.1	2.1	2.1	2.1	2.1		2.1	2.1	2.1	2.1	2.1	2.1
18	3.12273	2.72727	2.83182	2.74545	3.30636	2.99091	3.05455		3.29091		3.2	3.26364	2.75455	3.01818	2.77273		3.17273	3.00455	3.55	2.86364	3.07273	2.1	2.1	2.1	2.1	2.1	2.1	2.1		2.1	2.1	2.1	2.1	2.1	2.1
19	3.06538	2.89615	3.02692	3.04808	3.06538	3.15769	3.07115		3.06538		3.06538	3.01538	2.62981	3.23516	2.98297		3.03846	3.00769	3.06538	3.06593	3.13462	2.1	2.1	2.1	2.1	2.1	2.1	2.1		2.1	2.1	2.1	2.1	2.1	2.1
20	2.76333	2.77083	3.02083	2.92083	3.05667	3.20417	3.06667		3.05667		3.1	3.1	2.67083	2.9875	2.925		3.05417	3.05	3.1	3.0125	3.11667	2.1	2.1	2.1	2.1	2.1	2.1	2.1		2.1	2.1	2.1	2.1	2.1	2.1
21	3.47828	2.88276	3.09655	2.88966	3.1	3.21724	3.03793		3.1		3.1	3.1	2.5931	2.93448	3.03103		3.15517	3.18966	3.1	3.06897	3.18621	2.1	2.1	2.1	2.1	2.1	2.1	2.1		2.1	2.1	2.1	2.1	2.1	2.1
22	3.25	2.82557	2.99034	2.98835	3.05	3.13267	3.02017		3.075		2.975	3.247	2.70938	2.89687	2.8375		3.11875	3.0875	3.1	2.90313	3.07187	2.1	2.1	2.1	2.1	2.1	2.1	2.1		2.1	2.1	2.1	2.1	2.1	2.1
23	2.83182	2.75333	2.97333	2.87333	3.24091	3.01333	3.04667		3.06		3.1	3.17167	2.63333	2.50833	2.71667		3.26778	2.82333	2.94545	2.99667	2.99333	2.1	2.1	2.1	2.1	2.1	2.1	2.1		2.1	2.1	2.1	2.1	2.1	2.1
24	2.98966	2.65172	3.22414	3.10345	3.1	2.94138	2.79655		3.1069		3.1	3.36897	2.83793	3.09655	3.05517		3.28966	3.16897	3.1	2.98621	2.93103	2.1	2.1	2.1	2.1	2.1	2.1	2.1		2.1	2.1	2.1	2.1	2.1	2.1
25	2.79687	2.6817	2.19687	2.91696	3.1	2.94018	2.63482		3.1		3.05938	3.09375	2.69688	2.7875	3.02188		3.15312	3.15625	3.1	2.69866	2.86473	2.1	2.1	2.1	2.1	2.1	2.1	2.1		2.1	2.1	2.1	2.1	2.1	2.1
26	2.85625	2.5625	2.80625	2.95	3.075	2.96154	2.66346		3.08333		3.1	3.03462	2.85625	2.74423	2.71125		3.2875	2.9	3.1	3.05	2.7375	2.1	2.1	2.1	2.1	2.1	2.1	2.1		2.1	2.1	2.1	2.1	2.1	2.1
27	3.1	2.78404	3.03328	2.96791	3.1	3.04152	2.69064		3.18596		3.1	3.04211	2.82632	2.81053	3.03158		3.1	2.9	3.1	2.97368	2.78947	2.1	2.1	2.1	2.1	2.1	2.1	2.1		2.1	2.1	2.1	2.1	2.1	2.1
28	2.93571	2.79107	2.9744	2.84107	3.16488	2.93869	2.71726		3.13988		3.1	3	2.75	2.70774	2.8631		2.92976	3.03452	3.15595	2.74762	2.70357	2.1	2.1	2.1	2.1	2.1	2.1	2.1		2.1	2.1	2.1	2.1	2.1	2.1
29	2.88929	2.65357	2.80714	2.81071	2.78929	2.9	2.68571		3.01429		3.025	2.95357	2.51429	2.76071	2.93571		2.97143	2.99167	3.00417	2.53214	2.5	2.1	2.1	2.1	2.1	2.1	2.1	2.1		2.1	2.1	2.1	2.1	2.1	2.1
30	2.72222	2.45185	2.78519	2.77407	2.65185	2.85385	2.59231		2.80769		3.04615	2.72963	2.56296	2.81852	3.2		2.84444	3.04286	3.31429	2.4963	2.42963	2.1	2.1	2.1	2.1	2.1	2.1	2.1		2.1	2.1	2.1	2.1	2.1	2.1
Age (months)	Food intake (g.cm-2.day-1)
15	0.226956	0.23909	0.233468	0.219891	0.224184	0.246022	0.229772		0.24368		0.203978	0.228141	0.239205	0.244841	0.216808		0.228784	0.2284	0.222469	0.244501	0.21726	0.208486	0.233981	0.215726	0.218047	0.24545	0.2392	0.209517		0.22	0.21741	0.238647	0.228893	0.240564	0.207706
15.25																						0.196502	0.217587	0.217587	0.211589	0.236351	0.218625	0.201103		0.207799	0.21656	0.235106	0.212562	0.226234	0.226234
15.5																						0.181463	0.198866	0.198866	0.191012	0.2171	0.197903	0.182646		0.190572	0.199352	0.212465	0.191454	0.206454	0.205403
15.75																						0.167812	0.180329	0.181703	0.172569	0.195814	0.182632	0.167812		0.173808	0.182632	0.188955	0.17298	0.186956	0.184525
16	0.224794	0.242824	0.22216	0.228744	0.227772	0.241585	0.224477		0.223822		0.214173	0.234268	0.237535	0.231155	0.22807		0.232945	0.224285	0.220963	0.249882	0.235946	0.159845	0.166325	0.173924	0.159845	0.18134	0.175832	0.157938		0.16301	0.171606	0.174396	0.161409	0.170699	0.171151
17	0.226769	0.23011	0.223997	0.223445	0.230324	0.233273	0.225805		0.214163		0.212498	0.225856	0.236669	0.230763	0.211368		0.223775	0.200378	0.200884	0.251321	0.228122	0.180309	0.171151	0.190697	0.164235	0.191873	0.185607	0.170249		0.166751	0.18134	0.18134	0.171606	0.174872	0.173455
18	0.221293	0.236183	0.215028	0.212585	0.22497	0.226019	0.227564		0.2327		0.220028	0.2365	0.248615	0.227535	0.207545		0.228362	0.213388	0.240048	0.230944	0.228382	0.188395	0.181861	0.189538	0.175832	0.193669	0.191283	0.176316		0.170249	0.183444	0.181861	0.172988	0.180823	0.177295
19	0.217709	0.251531	0.230399	0.231449	0.218674	0.246337	0.230977		0.22891		0.216279	0.217037	0.233816	0.236043	0.222755		0.221186	0.215998	0.216279	0.247259	0.23408	0.190697	0.182913	0.196126	0.193669	0.20193	0.197382	0.184518		0.180309	0.187268	0.183444	0.177295	0.189538	0.186157
20	0.198006	0.233283	0.216942	0.221254	0.213797	0.249339	0.226869		0.216612		0.218721	0.224642	0.229975	0.218975	0.212926		0.222837	0.214724	0.229335	0.236788	0.226363	0.191873	0.182385	0.18398	0.198657	0.199301	0.200605	0.186711		0.178787	0.193066	0.189538	0.180823	0.198017	0.183444
21	0.248128	0.236832	0.224902	0.218892	0.22213	0.246077	0.225268		0.219683		0.210928	0.225152	0.224564	0.222288	0.219644		0.230734	0.224068	0.225665	0.236465	0.224804	0.18783	0.188395	0.190697	0.192468	0.200605	0.198017	0.189538		0.18398	0.191873	0.195505	0.182913	0.198657	0.194889
22	0.219309	0.237891	0.217188	0.226914	0.215665	0.240782	0.226603		0.217911		0.203271	0.229093	0.231972	0.210879	0.203776		0.215811	0.212293	0.213604	0.226477	0.217212	0.193669	0.193669	0.197382	0.195505	0.198017	0.203274	0.18398		0.18783	0.188965	0.193669	0.179291	0.199301	0.190116
23	0.19807	0.229904	0.207968	0.220309	0.228663	0.232179	0.228591		0.215899		0.214972	0.224268	0.226746	0.19617	0.189606		0.22807	0.203671	0.209654	0.229765	0.208915	0.189538	0.190697	0.189538	0.187268	0.185061	0.190697	0.184518		0.187268	0.199301	0.190697	0.184518	0.199951	0.189538
24	0.206001	0.221419	0.221221	0.235654	0.221143	0.225526	0.210827		0.224127		0.21777	0.23564	0.245766	0.230153	0.212773		0.227637	0.220225	0.225665	0.2273	0.216331	0.190116	0.192468	0.181861	0.195505	0.188965	0.190697	0.181861		0.18783	0.199951	0.195505	0.184518	0.194277	0.195505
25	0.196904	0.228954	0.158837	0.224202	0.226181	0.227663	0.20658		0.223629		0.217282	0.225725	0.23355	0.210648	0.215093		0.225937	0.223669	0.227221	0.215391	0.218053	0.190697	0.196752	0.193669	0.18783	0.201265	0.20815	0.186711		0.190697	0.201265	0.18398	0.191873	0.191283	0.193066
26	0.196808	0.223197	0.201984	0.234847	0.218392	0.227628	0.206236		0.220936		0.219683	0.224498	0.243172	0.208881	0.192557		0.237155	0.211589	0.220167	0.239132	0.210926	0.191873	0.195505	0.189538	0.192468	0.203954	0.20815	0.188395		0.184518	0.200605	0.186711	0.181861	0.193066	0.196126
27	0.21636	0.243198	0.218324	0.232696	0.225665	0.23551	0.207315		0.225775		0.22213	0.222466	0.242671	0.213927	0.212963		0.224642	0.209674	0.22213	0.234925	0.22264	0.194277	0.194277	0.188395	0.191283	0.206729	0.211061	0.193669		0.190116	0.197382	0.199301	0.18398	0.197382	0.197382
28	0.214686	0.244524	0.213607	0.220535	0.226274	0.230986	0.210924		0.225491		0.218721	0.221421	0.23545	0.208632	0.203791		0.210401	0.215517	0.226645	0.221587	0.232132	0.196752	0.198017	0.198657	0.199301	0.205331	0.206027	0.194889		0.191873	0.203954	0.206027	0.188395	0.195505	0.198657
29	0.212756	0.235229	0.208154	0.224335	0.212311	0.24215	0.218887		0.222994		0.215316	0.224273	0.224885	0.212714	0.224544		0.221894	0.218277	0.218192	0.214975	0.205386	0.192468	0.20464	0.206729	0.202599	0.203274	0.20815	0.198657		0.190697	0.199951	0.191873	0.190697	0.186157	0.203274
30	0.205223	0.220625	0.198686	0.220276	0.213307	0.23259	0.21297		0.222946		0.214922	0.210319	0.223886	0.216636	0.251526		0.213926	0.226162	0.232318	0.221945	0.210407	0.188395	0.196752	0.196752	0.196126	0.210325	0.197382	0.199951		0.193669	0.206027	0.196126	0.186711	0.190116	0.198017
Δ 15-30m	-0.0957579	-0.0772306	-0.148983	0.00174897	-0.0485172	-0.0545967	-0.0731238		-0.0850883		0.0536529	-0.0781194	-0.0640409	-0.1152	0.16013		-0.0649401	-0.00979904	0.0442702	-0.0922541	-0.0315435	-0.0963667	-0.159112	-0.087957	-0.100535	-0.143106	-0.174824	-0.04566		-0.119687	-0.0523573	-0.178174	-0.184289	-0.209707	-0.0466471
Figure 1D (Body composition)
Age (months)	Lean mass (g)																					Lean mass (g)															Lean mass (g)						Lean mass (g)
15	25.356	21.478	22.544	22.243	25.614	22.949	25.967		26.561		24.968	24.568	19.023	23.746	22.61		22.135	24.89	24.788	20.517	22.802	24.791	26.019	23.504	23.386	22.049	23.828	25.32		25.398	27.515	22.504	26.235	21.915	22.283
18	26.053	21.11	23.433	24.159	23.173	23.892	24.748		26.41		24.179	26.016	19.855	24.263	23.344		24.299	25.871	23.488	22.278	23.172	19.174	19.953	18.442	18.763	18.188	18.672	20.63		21.049	19.17	18.941	20.669	18.814	19.46
20																																					26.138	23.466	23.109	25.664	22.219	26.128	26.903	27.619	22.961	22.571	25.354	24.532	24.663
22	25.012	20.564	23.757	23.409	22.894	22.665	24.982		26.33		24.999	26.576	19.815	23.447	24.798		25.076	24.96	23.488	22.066	25.249	18.687	18.894	18.276	18.155	18.778	18.346	19.446		18.49	18.586	17.65	20.481	17.33	18.164		25.195	23.234	22.536	25.03	21.981	26.562	20.63	21.003	18.997	19.861	20.94	19.28	20.104
24	24.282	21.698	23.623	24.435	23.254	23.492	25.35		24.535		25.496	26.568	19.774	24.354	24.803		25.77	26.853	23.589	22.304	25.908	19.269	19.108	19.141	18.196	18.921	18.566	20.372		19.031	18.061	18.05	19.731	17.453	18.637		26.404	23.886	23.305	25.134	21.932	26.787	18.942	19.596	18.953	18.376	20.184	18.42	21.103
26	27.139	20.045	25.018	24.697	24.411	23.116	24.606		25.33		25.677	25.879	20.297	24.265	26.369		25.86	25.039	24.36	22.711	24.399	18.739	18.158	18.413	18.617	17.767	17	19.408		19.768	17.57	19.434	19.556	18.217	18.472		26.444	24.365	23.291	25.272	22.533	27.39	18.773	19.229	18.92	17.748	19.036	18.806	19.851
28	25.945	20.022	25.969	22.509	24.944	23.075	25.359		26.815		25.627	25.388	20.587	23.146	25.731		26.34	27.94	26.362	21.953	21.79	18.596	18.93	17.918	18.014	17.218	16.994	18.986		19.112	17.497	17.654	19.855	18.056	17.997		27.096	24.487	22.374	25.368	20.518	27.814	18.355	18.208	17.575	17.455	18.456	18.099	18.897
30	25.705	19.632	28.148	22.583	22.387	22.476	23.209		24.129		27.155	22.603	20.375	24.664	24.337		24.968	28.254	25.819	20.507	21.541	19.178	18.812	18.239	18.169	17.067	17.86	18.572		19.114	17.409	19.907	19.505	18.848	18.745		26.037	24.883	22.56	24.963	19.174	28.801	19.328	18.66	17.57	17.909	17.49	19.237	18.97
Δ 18/20-30m	-0.0133574	-0.0700142	0.201212	-0.0652345	-0.0339188	-0.0592667	-0.0621868		-0.0863688		0.123082	-0.131188	0.0261899	0.0165272	0.0425377		0.027532	0.0921109	0.0992422	-0.0794955	-0.0703867	0.000208616	-0.0571844	-0.0110075	-0.0316581	-0.061634	-0.0434876	-0.0997576		-0.0919284	-0.0918623	0.0510005	-0.0563162	0.00180716	-0.036742		-0.00386411	0.0603852	-0.023757	-0.0273145	-0.137045	0.102304	-0.281567	-0.324378	-0.234789	-0.206548	-0.310168	-0.215841	-0.230832
Age (months)	Fat mass (g)																					Fat mass (g)															Fat mass (g)						Fat mass (g)
15	6.188	2.146	4.694	2.886	7.766	4.248	3.162		4.391		9.007	3.214	2.792	3.757	4.889		5.747	5.017	6.68	3.53	4.225	9.892	3.845	6.318	5.918	2.956	5.445	7.349		6.163	4.969	3.665	5.769	4.61	4.386
18	7.087	2.688	6.841	5.122	7.562	4.833	4.261		6.154		7.789	5.299	3.469	5.874	6.28		6.344	6.85	7.192	4.394	4.801	2.935	2.759	2.718	4.575	2.35	2.824	2.531		3.644	2.542	3.857	3.833	4.234	3.598
20																																					4.855	3.741	4.274	2.839	2.992	2.766	2.7	3.393	3.235	3.282	2.626	2.189	2.687
22	6.51	3.061	7.418	4.016	7.6	4.334	3.606		5.43		6.615	4.999	3.554	4.927	6.394		6.036	5.374	6.221	5.004	5.112	2.391	2.347	2.622	3.457	3.195	3.032	1.673		1.542	1.909	2.386	2.424	2.387	2.247		5.483	4.757	4.746	3.253	3.639	3.556	1.984	2.242	3.423	3.642	2.803	2.823	2.768
24	7.498	3.233	7.269	4.073	7.459	4.295	3.512		5.771		5.944	4.675	3.638	4.833	6.75		6.294	5.237	6.255	5.849	3.889	2.393	2.239	3.287	2.695	2.884	3.094	2.561		2.314	1.808	2.68	2.533	3.22	2.196		5.791	5.35	3.958	3.325	2.676	3.594	1.62	1.273	2.63	2.318	1.294	1.897	2.298
26	5.636	3.116	5.758	3.756	7.14	3.727	2.828		4.651		5.523	3.561	3.787	3.57	4.988		5.893	4.423	6.687	4.904	3.503	2.726	2.237	2.363	2.76	1.789	1.454	1.859		2.459	1.508	3.183	2.302	3.101	2.186		5.621	5.143	4.388	3.413	2.727	3.01	2.132	1.969	3.563	2.385	1.558	2.594	1.842
28	3.482	2.448	4.897	3.723	6.384	3.2	2.209		3.682		4.582	2.773	3.18	3.225	5.435		4.929	2.68	4.966	3.672	1.897	1.92	1.501	1.756	2.345	1.998	1.628	1.481		1.786	1.316	1.656	2.288	2.521	2.07		4.821	3.747	3.785	3.102	2.293	2.968	1.531	1.155	1.999	2.261	1.624	2.224	1.766
30	2.711	2.155	3.472	3.298	3.36	2.377	1.849		1.737		3.453	2.435	2.658	2.916	2.972		3.093	1.952	4.612	2.311	2.037	2.711	1.654	2.191	2.227	1.598	1.931	0.999		1.281	1.36	1.128	1.841	3.131	1.96		4.474	3.224	3.245	3.17	1.494	2.765	1.487	1.27	1.957	2.142	1.36	1.958	1.669
Δ 18/20-30m	-0.617469	-0.198289	-0.492472	-0.356111	-0.555673	-0.508173	-0.566064		-0.717745		-0.556683	-0.540479	-0.233785	-0.503575	-0.526752		-0.512453	-0.715036	-0.358732	-0.474056	-0.575713	-0.0763203	-0.400507	-0.193893	-0.513224	-0.32	-0.316218	-0.605294		-0.648463	-0.464988	-0.707545	-0.519697	-0.26051	-0.455253		-0.0784758	-0.138198	-0.240758	0.11659	-0.500668	-0.000361533	-0.449259	-0.6257	-0.395054	-0.347349	-0.482102	-0.105528	-0.378861
Figure 1E (Grip strength)	6-Middle	12-Middle	23-Middle	24-Middle	25-Middle	27-Middle	31-Middle		43-Middle		47-Middle	49-Middle	50-Middle	52-Middle	57-Middle	63-Middle	66-Middle	73-Middle	77-Middle	78-Middle	80-Middle	1	2	22	28	32	39	40	41	48	53	64	67	72	74
Age (Months)	Grip strength (kg)																					Grip strength (kg)															Grip strength (kg)						Grip strength (kg)
15	0.281	0.274	0.282	0.28	0.278	0.286	0.289		0.282		0.269	0.247	0.208	0.276	0.288	0.269	0.317	0.288	0.317	0.251	0.263	0.274	0.29	0.284	0.335	0.283	0.266	0.273	0.255	0.259	0.262	0.252	0.245	0.268	0.287
18	0.296	0.252	0.2515	0.2645	0.28	0.295	0.249		0.2835		0.278	0.2595	0.249	0.242	0.2565	0.287	0.2765	0.3035	0.2815	0.2695	0.269	0.2745	0.2795	0.2745	0.2535	0.2785	0.2675	0.2765	0.2745	0.277	0.271	0.275	0.238	0.265	0.271
20																																					0.296	0.25	0.298	0.243	0.275	0.274	0.281	0.27	0.277	0.249	0.235	0.286	0.258
22	0.27	0.221	0.264	0.259	0.279	0.253	0.259		0.239		0.268	0.229	0.254	0.229	0.239	0.268	0.248	0.259	0.274	0.263	0.252	0.255	0.234	0.241	0.24	0.2715	0.267	0.254	0.276	0.259	0.257	0.239	0.227	0.25	0.241		0.261	0.222	0.235	0.215	0.23	0.251	0.244	0.261	0.22	0.232	0.239	0.242	0.264
24	0.252	0.22	0.233	0.243	0.252	0.232	0.226		0.227		0.258	0.227	0.227	0.249	0.229	0.254	0.239	0.247	0.252	0.22	0.242	0.232	0.235	0.222	0.227	0.258	0.23	0.238	0.228	0.23	0.245	0.23	0.22	0.229	0.251		0.1925	0.2275	0.245	0.2275	0.2445	0.227	0.2205	0.2395	0.2205	0.2145	0.219	0.2235	0.263
26	0.2395	0.228	0.2115	0.258	0.239	0.221	0.217		0.239		0.251	0.2195	0.2135	0.229	0.2215	0.215	0.224	0.251	0.231	0.237	0.2275	0.2335	0.2055	0.211	0.202	0.2285	0.214	0.2145	0.214	0.227	0.233	0.215	0.212	0.2075	0.2235		0.197	0.224	0.244	0.232	0.211	0.2205	0.225	0.211	0.193	0.2055	0.228	0.205	0.2405
28	0.208	0.187	0.217	0.217	0.228	0.212	0.241		0.243		0.211	0.203	0.184	0.212	0.219	0.205	0.208	0.202	0.179	0.226	0.222	0.207	0.221	0.205	0.19	0.218	0.222	0.195	0.228	0.197	0.209	0.207	0.174	0.189	0.211		0.171	0.214	0.248	0.22	0.228	0.227	0.207	0.188	0.2155	0.192	0.23	0.203	0.22
30	0.218	0.191	0.206	0.221	0.226	0.197	0.217		0.2325		0.238	0.216	0.181	0.207	0.213	0.165	0.212	0.216	0.213	0.214	0.225	0.205	0.205	0.2	0.206	0.215	0.215	0.199	0.208	0.208	0.223	0.173	0.181	0.18	0.213		0.193	0.2015	0.213	0.217	0.197	0.2185	0.201	0.201	0.222	0.175	0.205	0.196	0.195
Age (Months)	Grip strength (N)																					Grip strength (N)															Grip strength (N)						Grip strength (N)
15	2.75577	2.68712	2.76557	2.74596	2.72635	2.8048	2.83422		2.76557		2.63808	2.42233	2.03986	2.70673	2.82442	2.63808	3.10882	2.82442	3.10882	2.46156	2.57924	2.68712	2.84403	2.78519	3.28535	2.77538	2.60866	2.67731	2.50079	2.54001	2.56943	2.47136	2.40272	2.62828	2.81461
18	2.90287	2.47136	2.46646	2.59395	2.74596	2.89306	2.44194		2.78028		2.72635	2.54492	2.44194	2.37329	2.5155	2.81461	2.71164	2.97642	2.76067	2.64299	2.63808	2.69202	2.74106	2.69202	2.48607	2.73125	2.62337	2.71164	2.69202	2.71654	2.6577	2.69693	2.33407	2.59886	2.6577
20																																					2.90287	2.45175	2.92249	2.3831	2.69693	2.68712	2.75577	2.64789	2.71654	2.44194	2.30464	2.8048	2.53021
22	2.64789	2.16735	2.58905	2.54001	2.73615	2.48117	2.54001		2.34387		2.62828	2.2458	2.49098	2.2458	2.34387	2.62828	2.43214	2.54001	2.68712	2.57924	2.47136	2.50079	2.29484	2.36349	2.35368	2.6626	2.61847	2.49098	2.70673	2.54001	2.5204	2.34387	2.22619	2.45175	2.36349		2.55963	2.17715	2.30464	2.10851	2.25561	2.46156	2.39291	2.55963	2.15754	2.27522	2.34387	2.37329	2.58905
24	2.47136	2.15754	2.28503	2.3831	2.47136	2.27522	2.21638		2.22619		2.53021	2.22619	2.22619	2.44194	2.2458	2.49098	2.34387	2.42233	2.47136	2.15754	2.37329	2.27522	2.30464	2.17715	2.22619	2.53021	2.25561	2.33407	2.236	2.25561	2.40272	2.25561	2.15754	2.2458	2.46156		1.88785	2.23109	2.40272	2.23109	2.39781	2.22619	2.16244	2.34878	2.16244	2.1036	2.14773	2.19186	2.57924
26	2.34878	2.236	2.07418	2.53021	2.34387	2.16735	2.12812		2.34387		2.46156	2.15264	2.09379	2.2458	2.17225	2.10851	2.19677	2.46156	2.26542	2.32426	2.23109	2.28993	2.01534	2.06928	1.98101	2.2409	2.0987	2.1036	2.0987	2.22619	2.28503	2.10851	2.07908	2.03495	2.19186		1.93198	2.19677	2.39291	2.27522	2.06928	2.16244	2.20657	2.06928	1.89275	2.01534	2.236	2.01043	2.35858
28	2.03986	1.83391	2.12812	2.12812	2.236	2.07908	2.36349		2.3831		2.06928	1.99082	1.80449	2.07908	2.14773	2.01043	2.03986	1.98101	1.75545	2.21638	2.17715	2.03005	2.16735	2.01043	1.86333	2.13793	2.17715	1.91237	2.236	1.93198	2.04966	2.03005	1.70642	1.85352	2.06928		1.677	2.0987	2.43214	2.15754	2.236	2.22619	2.03005	1.84372	2.11341	1.88294	2.25561	1.99082	2.15754
30	2.13793	1.87314	2.02024	2.16735	2.21638	1.93198	2.12812		2.28013		2.33407	2.11831	1.77507	2.03005	2.08889	1.61816	2.07908	2.11831	2.08889	2.0987	2.20657	2.01044	2.01043	1.9614	2.02024	2.10851	2.10851	1.95159	2.03986	2.03986	2.18696	1.69661	1.77507	1.76526	2.08889		1.89275	1.97611	2.08889	2.12812	1.93198	2.14283	1.97121	1.97121	2.17715	1.71622	2.01043	1.92217	1.91237
∆15/20-30m	-0.224199	-0.30292	-0.269504	-0.210714	-0.18705	-0.311189	-0.249135		-0.175532		-0.115242	-0.125506	-0.129808	-0.25	-0.260417	-0.386617	-0.33123	-0.25	-0.328076	-0.14741	-0.144487	-0.251825	-0.293103	-0.295775	-0.385075	-0.240283	-0.191729	-0.271062	-0.184314	-0.196911	-0.148855	-0.313492	-0.261224	-0.328358	-0.25784		-0.347973	-0.194	-0.285235	-0.106996	-0.283636	-0.202555	-0.284698	-0.255556	-0.198556	-0.297189	-0.12766	-0.314685	-0.244186
Age (Months)	Body mass (g)																					Body mass for grip strength (g)															Body mass (g)						Body mass (g)
15	35.5	26.3	31	29.9	35.9	30.5	32.1		34.5		39.2	33.9	24.9	32.2	30.8	29.9	33	33.6	37	28.3	31.3	37.5	33.2	34.1	35	29.3	33.4	39	28.4	35.3	35.6	31	35.8	30.7	31.7
18	36.3	26.6	33.1	32.5	33.5	31.9	31.8		35.3		35.1	34.9	26	33.2	32.3	30.3	34	35.5	34.1	29.1	30.9	25.3	26.3	24.8	27	23.5	24.5	27.2	24.9	28	25.4	26.3	28.2	26.2	26.2
20																																					34.2	31.4	30.8	31.8	27.9	33.1	33.1	34.6	29.2	28.6	30.8	29.9	30.2
22	36.4	27.1	33	31.1	34.2	30.6	31.6		34.1		35.8	34.3	26.5	32.9	33.5	31.9	35.2	35.5	35.4	30	34.2	24	24	23.4	23.7	23.3	22.5	25.7	23.7	25	24.8	24	26.6	23.1	24.6		34.4	32.7	30.6	32.2	28.8	34.5	26	24.6	25.5	26.3	25.8	25.7	26
24	35.4	27.1	34.2	30.7	34.3	30.7	31.2		34		35.2	34.1	26.8	31.6	33.9	32	35.3	33.6	32.9	31	34.2	24.9	24.6	25.7	24.9	24.6	25.1	26.7	23.7	25.4	23.4	24.1	25.3	23.7	24.9		35.4	31.9	30.5	31.7	27.6	33.7	23.9	23.8	24.1	23.8	24.6	24.5	25.6
26	35.6	26.1	33.3	31.3	34.7	29.9	30.5		32.8		34.1	32.6	27.1	30.7	34.4	32.4	34.4	31.7	34.1	30.2	30.6	24.3	23.3	24.2	24.9	22.2	21.5	24.5	22.4	25.5	22.4	24.2	25.3	24.2	23.6		34.9	32.4	30.5	31.7	27.4	33.1	25.1	25.2	26.1	23.6	24.2	25.1	24.4
28	31.8	25.7	33.5	29.3	34.3	29.4	30.3		33.6		33.6	32.4	26.7	29.9	34.8	32.8	33.9	33.5	34.6	28.2	25.9	23.4	23.3	22.7	23.5	22.2	21.3	23.8	23.7	23.8	22.1	22.3	25	23.3	23.6		35.8	31.6	29.7	32	26.3	34.6	23.5	23.3	23.1	23	23.6	24.9	24.4
30	32.5	24.4	33.3	28.5	31.1	27.7	28.1		31.9		34.3	30.6	25.9	31	31.3	29.9	32.5	33.4	34.7	25.7	26	23.8	22.3	21.8	23.1	22.5	22.9	22.7	23.8	24.6	23.1	24.6	24.1	24.8	22.8		33.7	31.5	29.3	31.9	23.8	35.7	24	22.9	22	23.1	22.3	24.6	23.7
Age (Months)	Grip strength / Body mass (N.g-1)																					Grip strength / Body mass (N.g-1)															Grip strength / Body mass (N.g-1)						Grip strength / Body mass (N.g-1)
15	0.0776272	0.102172	0.0892121	0.0918381	0.0759428	0.0919607	0.0882936		0.0801616		0.067298	0.0714551	0.0819219	0.08406	0.0917018	0.0882302	0.0942066	0.08406	0.0840221	0.0869808	0.0824039	0.0716565	0.0856636	0.0816771	0.093867	0.0947229	0.0781037	0.068649	0.0880558	0.071955	0.0721751	0.0797214	0.0671149	0.0856116	0.0887889
18	0.0799689	0.0929084	0.0745154	0.0798139	0.081969	0.0906917	0.0767907		0.0787616		0.0776737	0.0729202	0.0939209	0.0714848	0.0778791	0.0928914	0.079754	0.0838429	0.0809581	0.0908243	0.0853749	0.106404	0.104223	0.108549	0.0920768	0.116223	0.107076	0.0996925	0.108113	0.0970193	0.104634	0.102545	0.0827683	0.0991929	0.101439
20																																					0.0848793	0.0780812	0.0948859	0.0749403	0.096664	0.0811818	0.0832558	0.0765286	0.0930322	0.0853826	0.0748261	0.0938061	0.0837817
22	0.0727442	0.0799759	0.078456	0.0816724	0.0800045	0.081084	0.0803802		0.0687353		0.0734155	0.0654753	0.0939992	0.0682615	0.0699664	0.0823911	0.0690948	0.0715497	0.0759073	0.0859747	0.0722621	0.104199	0.0956183	0.101004	0.0993114	0.114275	0.116376	0.0969252	0.114208	0.101601	0.101629	0.0976614	0.0836913	0.106136	0.0960767		0.0744078	0.0665796	0.0753152	0.0654815	0.0783198	0.0713495	0.0920349	0.10405	0.0846094	0.0865104	0.0908478	0.0923461	0.0995788
24	0.0698125	0.079614	0.0668138	0.0776254	0.0720514	0.0741115	0.0710379		0.0654761		0.0718809	0.0652841	0.0830668	0.0772767	0.0662479	0.0778431	0.0663987	0.0720931	0.0751174	0.0695981	0.0693946	0.0913745	0.0936848	0.0847142	0.0894052	0.102854	0.0898649	0.0874182	0.0943458	0.0888035	0.10268	0.0935938	0.0852783	0.0947596	0.0988577		0.053329	0.0699402	0.0787775	0.0703815	0.0868772	0.066059	0.0904788	0.0986881	0.0897279	0.0883866	0.0873062	0.0894639	0.100752
26	0.0659769	0.0856703	0.0622877	0.0808373	0.0675468	0.0724865	0.0697744		0.0714595		0.0721864	0.0660318	0.0772618	0.0731532	0.0631468	0.0650773	0.0638595	0.0776516	0.0664345	0.0769622	0.0729115	0.094236	0.0864952	0.0855073	0.0795588	0.100941	0.0976139	0.0858613	0.0936919	0.0873015	0.10201	0.0871283	0.0821772	0.0840889	0.0928756		0.0553576	0.0678015	0.078456	0.0717736	0.0755211	0.0653306	0.0879114	0.0821142	0.0725192	0.0853957	0.0923965	0.080097	0.0966633
28	0.0641464	0.0713583	0.0635259	0.072632	0.0651894	0.0707171	0.0780029		0.0709256		0.0615856	0.0614451	0.0675838	0.0695346	0.0617165	0.0612938	0.0601727	0.0591347	0.0507356	0.0785951	0.08406	0.0867542	0.0930192	0.0885654	0.0792906	0.096303	0.102214	0.0803515	0.0943458	0.0811756	0.0927449	0.0910336	0.0682567	0.0795503	0.0876812		0.0468435	0.0664145	0.0818901	0.0674231	0.0850189	0.0643407	0.0863851	0.0791294	0.0914895	0.0818671	0.0955767	0.0799527	0.0884238
30	0.0657823	0.0767679	0.0606679	0.0760473	0.0712663	0.0697465	0.0757338		0.0714774		0.0680486	0.0692259	0.0685354	0.0654855	0.0667377	0.0541189	0.0639718	0.0634225	0.0601986	0.0816614	0.0848683	0.0844721	0.090154	0.0899725	0.0874564	0.0937113	0.0920745	0.0859733	0.0857082	0.082921	0.0946736	0.0689679	0.0736542	0.0711798	0.091618		0.0561647	0.0627337	0.0712932	0.0667122	0.0811756	0.0600232	0.0821336	0.0860789	0.0989615	0.0742955	0.090154	0.0781371	0.0806905
Δ 15-30m	-0.152587	-0.248639	-0.319958	-0.171942	-0.061579	-0.241562	-0.14225		-0.108334		0.0111524	-0.0311979	-0.163406	-0.220968	-0.272231	-0.386617	-0.320942	-0.245509	-0.283539	-0.0611562	0.0299064	0.178847	0.05242	0.101564	-0.0682949	-0.0106792	0.178875	0.25236	-0.0266601	0.1524	0.311721	-0.134888	0.0974342	-0.168572	0.0318632
∆22-30m	-0.0957037	-0.040112	-0.226727	-0.0688749	-0.109221	-0.139824	-0.0578051		0.0398932		-0.0731039	0.0572823	-0.270894	-0.0406677	-0.0461454	-0.343146	-0.0741439	-0.113587	-0.206946	-0.0501694	0.174451	-0.189323	-0.0571461	-0.109216	-0.119372	-0.179947	-0.208822	-0.112994	-0.249543	-0.183853	-0.0684387	-0.293805	-0.11993	-0.329355	-0.0464075		-0.245177	-0.0577649	-0.0534021	0.0187942	0.0364633	-0.158743	-0.107582	-0.172715	0.169628	-0.141196	-0.00763645	-0.153867	-0.189682
Figure 1F (Inverted hang test)
Hang time (decimal minutes)	1.5	3.48	4.45	2.23	4	3.93	3.83		1.85		2.32	1.03	0.85	0.25	2.67		1.22	3.03	5.18	2.88	2.32	26.82	8.32	8.17	24.27	86.3	20.4	15.17	15.88	7.17	31.67		33.25	9.57	28.05
Figure 1G
24h voluntary running wheel distance (m)
19	915	3499	1161	2101	1064	1554	1939		1271		1121	391		1617	1722		632	653	1325	1837		2333	1030	1309	3081	3306	3423	903		1728	2074	1037	1736	2420	1865
22	1321	3691	1226	2596	1975	2341	1647		1576		1373	551		1618	1408		673	1025	1144	2736		2372	646	4446	4769	2524	4290	1164		1546	2138	1970	2563	2975	3718
24	584	3689	673	1042	1124	1096	135		750		1482	242		1363	1744		621	475	1095	1888		1438	543	1680	1495	2757	1615	1233		1243	5019	1085	1313	1606	3126
26	488	3076	706	1697	1370	1634	936		1088		2988	1033		1545	1437		1199	376	1530	1621		1473	1910	2716	2645	971	2625	1604		1391	5354	1059	1112	2122	2832
28	545	1874	776	1294	847	832	510		360		1441	419		673	1088		749	847	907	1518		2589	2169	5307	4197					1155	2719	522	2122	1685	1466
30	392	1345	868	1032	801	1599	311		334		1268	523		582	547		701	60	1062	1995		1022	886	2960	2041	1981	898	1330		1255	2238		567	1828	1037
Figure 1H-J (Glucose tolerance)
Body mass for blood glucose (g)	32.3	24.9	31	29.1	30.9	28.6	29.4	30.8	31.5	31.4						30.7	32.4	31.6	31.4		30.2	25.4	23.6	24.8		24.4	24.4	24.4	25.8	24.2	23.9	25.3
Blood glucose (mmolo.L-1)
0	6.3	5.2	6.6	7.4	5.1	7.2	9	6	7.4	8.8						8.6	7.3	8.1	6.6		6.8	6	6.2	6.9		7.6	5.6	5.5	5.6	7.6	6.9	6.4
15	14.5	12.8	14.8	16.4	10.6	18	15.2	17.8	12.5	16.6						16.8	15.7	15.1	14.7		12.8	10.9	8.7	10		13.2	13.8	11.7	11.7	12.5	12.4	12.9
30	11.7	10.8	10.8	13.8	9.8	12.5	17	10.8	15.1	17.1						12.7	14	11.5	13.2		11.9	8.9	8.6	10.2		9	8.2	9.7	6.9	9.9	9.4	9.9
60	9.7	7.9	8.8	8.9	8.5	12.2	10.7	9	8.1	9.8						11	11.3	8.7	10.5		9.4	6.6	8.1	6.2		8.1	7.5	6.4	7.2	8.3	8.6	6.7
90	8.5	8.2	9.1	8	8.2	7.7	9.8	7.9	7.9	8.5						9.3	7.9	8.8	8		8.9	6	5.8	6.1		6.9	5.8	8	7	6.9	7.4	6.8
120	8.3	8	8.7	7.1	5.9	7.8	9.4	10.2	6.9	8.5						9.6	11	8.6	8.1		8.5	5.4	5.6	6.3		6.8	7.7	7.6	5.8	6.9	7	7.7
Area under the curve
0-15	1.025	0.95	1.025	1.125	0.6875	1.35	0.775	1.475	0.6375	0.975						1.025	1.05	0.875	1.0125		0.75	0.6125	0.3125	0.3875		0.7	1.025	0.775	0.7625	0.6125	0.6875	0.8125
15-30	1.7	1.65	1.55	1.925	1.275	2.0125	1.775	2.075	1.6	2.0125						1.5375	1.8875	1.3	1.8375		1.3875	0.975	0.6125	0.8		0.875	1.35	1.3	0.925	0.9	1	1.25
30-60	2.2	2.075	1.6	1.975	2.025	2.575	2.425	1.95	2.1	2.325						1.625	2.675	1	2.625		1.925	0.875	1.075	0.65		0.475	1.125	1.275	0.725	0.75	1.05	0.95
60-90	1.4	1.425	1.175	0.525	1.625	1.375	0.625	1.225	0.3	0.175						0.775	1.15	0.325	1.325		1.175	0.15	0.375	-0.375		-0.05	0.525	0.85	0.75	4.44089e-16	0.55	0.175
90-120	1.05	1.45	1.15	0.075	0.975	0.275	0.3	1.525	0	-0.15						0.425	1.075	0.3	0.725		0.95	-0.15	-0.25	-0.35		-0.375	0.575	1.15	0.4	-0.35	0.15	0.425
AUC	7.375	7.55	6.5	5.625	6.5875	7.5875	5.9	8.25	4.6375	5.3375						5.3875	7.8375	3.8	7.525		6.1875	2.4625	2.125	1.1125		1.625	4.6	5.35	3.5625	1.9125	3.4375	3.6125
Peak glucose (mmol·L-1)	14.5	12.8	14.8	16.4	10.6	18	17	17.8	15.1	17.1						16.8	15.7	15.1	14.7		12.8	10.9	8.7	10.2		13.2	13.8	11.7	11.7	12.5	12.4	12.9
[truncated: 12 more columns]

## Sheet: Fig 1K and S1A-F_CLAMS
Activity	10mCON												30mCON									30mCR
	#04B	#06B	#07B	#08B	#09B	#10B	#11B	#12B	#06A	#07A	#09A	#10A	#52 30mCON	#66 30mCON	#77 30mCON	#78 30mCON	#80 30mCON	#27 30mCON	#31 30mCON	#47 30mCON	#49 30mCON	#48 30mCR	#53 30mCR	#67 30mCR	#72 30mCR	#39 30mCR	#40 30mCR	#74 30mCR
Body mass	31	35.9	31.9	27.3	29.2	33.1	28.7	29.6	34.1	36.4	29.5	32.1	29.3	31	33.8	24.6	25.8	28.6	26.2	33.7	30	23.3	21.6	24.1	24.4	22.1	22.3	22.4
Time	Mean X-Y-Z activity/hour (a.u.)												Mean X-Y-Z activity/hour (a.u.)									Mean X-Y-Z activity/hour (a.u.)
600	300.99	197.01	174.72	203.43	188.13	479.87	250.56	279.65	219.87	129.67	407.34	627.11	59.78	66.11	61.01	399.69	1.04	49.58	0.76	59.5	39.19	1.7	0.283333	247.822	30.2222	0.472222	0.283333	33.4333
800	240.22	139.16	141.95	87.98	47.22	74.33	66.63	176.52	126.04	113.62	246.69	51.47	135.15	31.64	83.49	14.59	2.36	43.54	39.57	205.61	86.89	0.0472222	0.236111	182.514	350.436	0.661111	8.87778	306.236
1000	70.91	162.23	78.56	115.48	39.55	41.53	30.36	77.71	49.87	77.96	248	166.11	81.56	96.41	53.15	0.28	24.73	22.67	51.08	59.3	47.44	34.7286	114.588	460.012	3.15714	159.719	2.83333	0.485714
1200	26.84	75.16	83.66	41.29	55.45	97.1	27.77	91.88	105.56	32.62	52.42	17.65	103.34	21.29	195.5	50.35	16.35	47.72	19.51	74.96	39.71	6.92143	19.8333	288.919	32.5833	43.269	380.84	62.8595
1400	119.08	103.25	64.2	78.56	22.3	30.44	34.69	195.9	26.92	33.84	124.42	59.74	47.15	55.57	125.31	1.34	9.11	30.2	110.54	128.96	28.58	63.5476	250.224	344.21	335.507	1019.6	695.786	50.3119
1600	125.88	39.83	209.02	116.77	23.72	38.53	22.75	131.43	129.48	69.42	95.93	70.39	90.1	110.26	75.69	88.44	42.99	85.32	68.28	56.38	68.61	403.831	988.833	672.431	676.479	1495.47	1144.75	528.579
1800	72.53	95.2	72.09	145.03	37.56	47.76	76.86	110.62	169.43	257.95	317.41	285.11	107.46	119.65	89.21	127.62	97.79	66.99	77.27	267.18	65.21	809.16	887.562	1000.85	849.474	750.793	624.062	424.352
2000	806.45	371.65	442.93	359.87	410.47	392.01	290.09	429.74	541.13	455.11	1177.61	1274.96	284.99	192.14	561.16	416.18	369.02	202.34	191.33	362.46	125.4	216.345	399.581	212.581	309.36	173.643	132.033	721.893
2200	621.47	231.65	385.94	158.59	262.77	122.28	195.82	229.74	276.61	115.76	1154.22	547.36	115.44	389.3	199.59	208.98	222.01	220.55	199.55	599.33	136.12	120.336	49.8262	123.007	291.55	71.8452	130.981	40.3952
2400	168.99	156.36	175.26	187.73	177.2	367.2	112.12	229.22	469.93	356.92	714.57	222.74	134.75	332.15	335.55	109.81	147.33	68.16	122.64	223.95	144.3	149.519	110.055	95.969	360.967	172.793	86.9429	286.41
200	279.89	247.43	191.05	309.4	143.08	197.28	234.52	322.88	229.3	129.89	268.4	395.45	98.32	332.51	312.56	343.4	205.25	154.09	76.05	310.9	148.22	45.0905	82.7738	85.769	242.776	173.4	104.752	64.0738
400	491.7	152.03	187.97	192.14	173.93	114.3	175.55	231.44	308.35	96.54	211.41	408.81	92.57	339.51	428.24	234.72	149.32	82.65	132.68	401.04	296.49	35.7405	70.3881	50.3119	79.8595	105.683	2.99524	147.738			25mCON														25mCR
600	467.74	478.59	375.09	218.94	417.47	449.2	252.33	463.61	462.64	456.33	745.45	343.4	299.93	330.57	173.97	51.24	43.31	114.83	104.15	193.92	211.45	0	4.16905	1.61905	100.705	54.9262	481.748	270.057		Number	6	12	23	24	25	27	31	43	46	47	49	52	57	60	1	2	5	21	22
																														Body mass	34.9	26	34	31.5	32.7	30.3	29.9	33	33.9	33.4	32.7	31.5	33.3	28.8	23.4	21.8	20.8	21.9	22.4
Mean	Mean X-Y-Z activity/hour (a.u.)												Mean X-Y-Z activity/hour (a.u.)									Mean X-Y-Z activity/hour (a.u.)									Mean X-Y-Z activity/hour (a.u.)														Mean X-Y-Z activity/hour (a.u.)
Day	119.461	105.921	111.627	106.283	48.6674	85.2174	57.3124	142.464	99.2853	81.0663	181.696	137.786	88.3671	63.7434	98.9624	73.5481	23.1081	48.6345	57.464	126.479	53.4709	208.237	359.57	486.918	354.938	560.249	461.59	212.283			94.2775	93.9349	88.7756	86.7	153.316	78.6547	54.769	116.318	132.719	81.086	91.2531	70.8333	140.382	45.0368	420.915	188.443	127.941	258.367	390.157
Night	464.37	271.282	289.217	233.361	258.13	267.552	205.977	310.962	384.444	282.819	712.979	530.407	171.621	322.855	332.047	222.107	193.352	139.242	135.822	342.379	174.889	98.7845	125.247	98.857	230.416	127.039	156.275	255.573			328.172	275.624	285.112	314.684	434.317	210.121	146.365	333.734	286.509	268.791	303.193	211.169	306.382	38.8496	355.61	135.967	300.254	307.298	226.133
Energy expenditure
Time	Energy expenditure (kcal.min-1)												Energy expenditure (kcal.min-1)									Energy expenditure (kcal.min-1)
600	0.00871499	0.0088035	0.00919204	0.00790403	0.00869	0.0095162	0.00974424	0.008794	0.00970496	0.0101172	0.00889681	0.00939888	0.00706401	0.00815885	0.00652953	0.00801268	0.00634373	0.00735869	0.0066175	0.00707519	0.00747134	0.00251995	0.00161979	0.0055717	0.00354593	0.00226839	0.00168709	0.00428608
800	0.00814954	0.00995948	0.00853748	0.00654019	0.00660058	0.00741292	0.0090291	0.00809954	0.00944559	0.00848259	0.0088618	0.00807817	0.00660574	0.00796445	0.0070975	0.00592543	0.00616123	0.00670169	0.00676547	0.0085642	0.00741219	0.00158371	0.00141334	0.00441805	0.0053546	0.00208559	0.00224708	0.00566101
1000	0.00730653	0.00952948	0.00754935	0.006479	0.00668309	0.00695044	0.00785341	0.00738514	0.00873308	0.00834204	0.00867763	0.00764243	0.0061542	0.00755669	0.00674783	0.00567566	0.00654394	0.00676606	0.0071594	0.00740889	0.00773324	0.00373537	0.00412552	0.00589054	0.00435807	0.00575761	0.00231927	0.00456656
1200	0.00674957	0.00821365	0.00772315	0.00599519	0.00665865	0.00715574	0.00749099	0.00704858	0.00873406	0.00814203	0.00767095	0.00735617	0.00681178	0.00675823	0.00855747	0.00589602	0.00651262	0.00710355	0.00618181	0.00735213	0.00747915	0.00390087	0.00425282	0.00460409	0.0049206	0.00505819	0.0062111	0.00490364
1400	0.00711853	0.00838422	0.00720573	0.00628162	0.0065981	0.00681925	0.00741374	0.00805391	0.00770158	0.00841385	0.00719303	0.00782368	0.00650513	0.00734872	0.0084762	0.00527355	0.00611679	0.00652542	0.00742527	0.00813331	0.00759268	0.00450325	0.00567624	0.00587695	0.00558444	0.00657633	0.00670427	0.00460724
1600	0.00734923	0.00854714	0.00776361	0.0065339	0.00633736	0.00683857	0.00734748	0.00699694	0.00847337	0.00842734	0.00744002	0.00735984	0.00741291	0.00725884	0.00822933	0.00623875	0.00677613	0.00745909	0.00703446	0.00715846	0.00830819	0.00598313	0.00728237	0.00682546	0.00713527	0.00726476	0.00776132	0.00689211
1800	0.00738358	0.00934257	0.00784114	0.00675507	0.00652339	0.00742738	0.00865493	0.00744697	0.00967647	0.00931879	0.00871993	0.00855549	0.00690752	0.00718316	0.00868783	0.00687871	0.00766673	0.00660346	0.00727839	0.00915667	0.00816825	0.00743591	0.00853956	0.00874688	0.00870181	0.00944946	0.00965526	0.0093074
2000	0.0108125	0.0117731	0.0104814	0.00916661	0.00935197	0.0105102	0.0109965	0.00958788	0.0122106	0.0110336	0.0121941	0.0115012	0.00901747	0.00848458	0.0114461	0.00885064	0.00946877	0.00844385	0.00790158	0.0104317	0.00954788	0.00992338	0.00995213	0.0100709	0.00898093	0.00659771	0.00735909	0.00888308
2200	0.0104055	0.0106774	0.0100759	0.00843531	0.00919226	0.00909459	0.0110042	0.00927593	0.0114582	0.010067	0.0127093	0.0101907	0.00816117	0.00948413	0.0100432	0.00718351	0.00866033	0.00854124	0.00829806	0.0107343	0.00920058	0.00657066	0.00559037	0.00665495	0.00688429	0.00612104	0.00661256	0.00533334
2400	0.00758128	0.0103084	0.00969702	0.0080912	0.00855757	0.0100555	0.0103872	0.0090165	0.0121748	0.0108601	0.0115445	0.00960591	0.00823344	0.009119	0.0107565	0.00712103	0.00821854	0.00763222	0.00814074	0.00958998	0.00906935	0.00603597	0.0048935	0.00608917	0.00744724	0.00581911	0.00595866	0.0068197
200	0.00820761	0.0110357	0.0101097	0.00866735	0.00851211	0.00932309	0.0104266	0.00934812	0.0113986	0.00979096	0.00958093	0.0100096	0.00758356	0.00954228	0.0111444	0.00778667	0.0087789	0.00770486	0.00729392	0.0105978	0.00923861	0.00477609	0.00461754	0.00610574	0.00723347	0.0053981	0.00422102	0.00533216
400	0.0104767	0.0102021	0.00964379	0.00794742	0.00857138	0.00836142	0.00982278	0.00906409	0.0113838	0.00997006	0.00882954	0.0096763	0.00793832	0.00912692	0.0110432	0.00802056	0.008133	0.0073292	0.00798505	0.0108055	0.0101187	0.00396896	0.00355691	0.00456272	0.00577713	0.00434401	0.00271749	0.00420716
600	0.00985447	0.011967	0.00988949	0.00813331	0.00902427	0.0096527	0.0098734	0.00959783	0.0111922	0.0114597	0.0108459	0.00969292	0.00823676	0.00877443	0.0103116	0.00592083	0.00716123	0.00825263	0.00758884	0.00955979	0.00910495	0.00176757	0.00222403	0.00194222	0.00407808	0.00260513	0.00607371	0.00474738
Mean	Energy expenditure (kcal.min-1)												Energy expenditure (kcal.min-1)									Energy expenditure (kcal.min-1)									Energy expenditure (kcal.min-1)														Energy expenditure (kcal.min-1)
Day	0.00736631	0.00893634	0.00780849	0.00654502	0.00672342	0.0072591	0.00807751	0.00758878	0.00876569	0.00854643	0.00807432	0.00784765	0.00673262	0.00738244	0.00788716	0.0061225	0.00654616	0.00688967	0.00692433	0.00789305	0.00775109	0.00432866	0.0049147	0.00596465	0.00576129	0.00576136	0.00550916	0.00577518			0.00857428	0.00595996	0.00887471	0.0080151	0.0080477	0.00873396	0.00696689	0.00761059	0.00844404	0.00852885	0.00777176	0.00729415	0.00904406	0.00691597	0.00573079	0.00503641	0.00545097	0.00630168	0.00506751
Night	0.00955835	0.0109714	0.00997435	0.00834696	0.00880552	0.00944667	0.0103482	0.00926547	0.011647	0.0105704	0.010942	0.010119	0.00818743	0.00905296	0.010724	0.00744755	0.00843657	0.00796655	0.00787702	0.0102258	0.00936096	0.00560786	0.0052787	0.00600768	0.00680788	0.00526791	0.00560014	0.00599279			0.0106857	0.0080896	0.0106262	0.0102037	0.0105178	0.0099785	0.00830356	0.00978662	0.0093671	0.0106134	0.00993244	0.00936603	0.0103139	0.00672582	0.00587968	0.0059321	0.00671473	0.00680565	0.00529749
Energy expenditure normalised to body surface area
Time	Energy expenditure (kcal.body mass-0.75.min-1)												Energy expenditure (kcal.body mass-0.75.min-1)									Energy expenditure (kcal.body mass-0.75.min-1)
600	0.000663355	0.000600253	0.000684808	0.0006618	0.000691803	0.000689592	0.000785845	0.000692975	0.000687746	0.000682707	0.000702859	0.000696943	0.000560919	0.000621023	0.000465795	0.000725398	0.000554153	0.000595012	0.000571437	0.000505843	0.000582851	0.000237616	0.000161666	0.000512242	0.000322989	0.000222548	0.000164403	0.000416269
800	0.000620314	0.000679072	0.000636043	0.000547606	0.000525466	0.000537178	0.00072817	0.000638251	0.000669366	0.000572404	0.000700092	0.00059901	0.00052453	0.000606226	0.000506312	0.000536437	0.000538211	0.000541888	0.000584214	0.0006123	0.000578237	0.000149334	0.000141061	0.00040618	0.000487736	0.000204613	0.000218973	0.000549804
1000	0.000556148	0.000649753	0.000562428	0.000542482	0.000532035	0.000503664	0.000633354	0.000581956	0.000618873	0.00056292	0.000685543	0.0005667	0.000488676	0.000575189	0.000481367	0.000513825	0.000571643	0.000547094	0.000618231	0.000529701	0.000603283	0.000352222	0.000411754	0.000541554	0.000396964	0.000564869	0.000226008	0.00044351
1200	0.000513754	0.000560035	0.000575376	0.000501974	0.000530089	0.000518542	0.000604126	0.000555435	0.000618943	0.000549423	0.000606014	0.000545473	0.000540891	0.000514413	0.000610461	0.000533774	0.000568906	0.000574382	0.000533813	0.000525643	0.00058346	0.000367828	0.00042446	0.000423283	0.000448204	0.000496251	0.000605257	0.000476248
1400	0.000541838	0.000571665	0.000536828	0.000525956	0.000525269	0.000494158	0.000597897	0.000634656	0.000545776	0.000567765	0.000568257	0.000580139	0.000516542	0.000559359	0.000604663	0.000477421	0.000534329	0.000527635	0.000641189	0.000581494	0.000592317	0.000424629	0.000566527	0.000540305	0.000508671	0.000645192	0.000653315	0.000447461
1600	0.000559397	0.000582774	0.00057839	0.00054708	0.000504511	0.000495558	0.000592553	0.000551365	0.000600469	0.000568676	0.00058777	0.000545745	0.000588624	0.000552517	0.000587052	0.000564802	0.000591925	0.000603131	0.000607442	0.000511797	0.000648135	0.000564172	0.000726829	0.000627508	0.000649932	0.000712734	0.000756322	0.000669369
1800	0.000562012	0.000637009	0.000584166	0.000565598	0.000519321	0.000538226	0.000697995	0.000586828	0.000685727	0.000628831	0.000688885	0.000634404	0.000548494	0.000546757	0.00061976	0.000622739	0.000669723	0.000533945	0.000628506	0.000654659	0.000637218	0.00070116	0.000852305	0.000804156	0.000792624	0.00092707	0.000940882	0.000903946
2000	0.000823008	0.000802731	0.000780862	0.000767515	0.000744502	0.000761624	0.000886836	0.000755534	0.000865311	0.000744545	0.000963351	0.000852837	0.000716035	0.000645817	0.000816523	0.00080126	0.00082714	0.000682757	0.00068232	0.000745819	0.000744845	0.000935713	0.000993289	0.000925879	0.000818048	0.00064729	0.000717126	0.000862735
2200	0.000792027	0.000728023	0.000750653	0.000706283	0.000731788	0.00065904	0.00088746	0.000730952	0.000811988	0.000679318	0.00100405	0.000755656	0.00064804	0.000721899	0.000716448	0.000650332	0.000756518	0.000690631	0.000716557	0.000767455	0.000717752	0.000619573	0.000557956	0.000611832	0.000627071	0.000600525	0.000644379	0.00051798
2400	0.00057706	0.000702861	0.000722429	0.000677471	0.000681261	0.000728671	0.000837698	0.000710509	0.000862769	0.000732835	0.000912028	0.000712295	0.000653778	0.000694106	0.000767335	0.000644676	0.000717927	0.000617129	0.000702972	0.000685638	0.000707514	0.000569155	0.000488404	0.000559816	0.000678349	0.000570903	0.000580658	0.000662337
200	0.000624734	0.000752456	0.000753172	0.000725712	0.000677642	0.000675599	0.000840871	0.00073664	0.000807768	0.000660693	0.000756904	0.00074223	0.000602174	0.000726325	0.000795001	0.000704937	0.000766876	0.000623004	0.000629847	0.000757692	0.000720718	0.000450356	0.000460861	0.000561339	0.000658877	0.000529598	0.000411329	0.000517866
400	0.00079745	0.000695617	0.000718464	0.000665433	0.00068236	0.000605911	0.000792178	0.000714258	0.000806717	0.000672778	0.000697544	0.000717514	0.000630345	0.000694709	0.000787784	0.000726111	0.000710454	0.000592628	0.000689527	0.000772544	0.000789377	0.000374248	0.000355003	0.00041948	0.000526223	0.000426184	0.000264813	0.000408605
600	0.000750088	0.000815954	0.000736768	0.000680997	0.000718414	0.000699484	0.000796261	0.000756318	0.000793138	0.000773297	0.00085684	0.000718747	0.000654042	0.000667879	0.000735593	0.00053602	0.000625566	0.000667295	0.000655314	0.00068348	0.000710292	0.000166671	0.000221973	0.000178561	0.000371461	0.000255585	0.000591868	0.000461072
Mean	Energy expenditure (kcal.body mass-0.75.min-1)												Energy expenditure (kcal.body mass-0.75.min-1)									Energy expenditure (kcal.body mass-0.75.min-1)									Energy expenditure (kcal.body mass-0.75.min-1)														Energy expenditure (kcal.body mass-0.75.min-1)
Day	0.000560698	0.000609311	0.000581733	0.000548011	0.000535246	0.000526032	0.000651428	0.000598002	0.000621184	0.000576711	0.000637881	0.000581916	0.000534606	0.000561925	0.000562643	0.000554278	0.000571836	0.000557088	0.000597932	0.000564316	0.000604675	0.000408166	0.00049052	0.000548368	0.00052478	0.000565237	0.000536855	0.000560892			0.000597143	0.000517623	0.000630296	0.000602804	0.000588519	0.000676284	0.000544861	0.000552755	0.000601036	0.000613876	0.00056834	0.000548583	0.000652424	0.000556299	0.000538645	0.000499205	0.000559663	0.000622477	0.000492163
Night	0.000727548	0.000748069	0.00074309	0.000698886	0.000701	0.000684554	0.000834553	0.000730127	0.000825369	0.000713291	0.000864431	0.000750341	0.000650125	0.00068908	0.000765012	0.000674236	0.000736973	0.000644163	0.000680199	0.000731097	0.000730263	0.000528786	0.000526849	0.000552324	0.000620111	0.000516826	0.000545721	0.000582027			0.000744192	0.000702582	0.000754692	0.000767403	0.000769159	0.000772651	0.000649398	0.0007108	0.000666739	0.000763917	0.000726349	0.000704405	0.00074403	0.000541004	0.00055264	0.000587984	0.000689416	0.000672259	0.000514498
Respiratory exchange ratio
Time	RER (VCO2/VO2)												RER (VCO2/VO2)									RER (VCO2/VO2)
600	0.906073	1.03223	0.965197	0.996259	0.917073	1.01976	0.931824	0.915053	1.0126	0.931223	0.928411	0.956071	0.766904	0.853504	0.724635	0.827689	0.787391	0.909953	0.961065	0.791166	0.872447	0.710174	0.64263	0.739619	0.754366	0.707363	0.694556	0.653685
800	0.863769	0.979825	1.01855	0.937721	0.919399	1.00621	0.970794	0.903826	0.965746	0.990446	0.924178	0.94665	0.772824	0.893536	0.71664	0.861782	0.749942	0.80492	0.910392	0.821676	0.839674	0.757675	0.655679	0.714277	0.698328	0.729702	0.667541	0.7005
1000	0.811194	0.932179	0.905788	0.850069	0.82989	0.987461	0.950023	0.890885	0.876061	0.962111	0.930047	0.937027	0.705083	0.832348	0.713206	0.780819	0.79707	0.760525	0.798961	0.729869	0.793429	0.718721	0.677952	0.707554	0.690991	0.697448	0.676118	0.684435
1200	0.776984	0.875269	0.859016	0.842414	0.797597	0.940622	0.782005	0.804519	0.903979	0.912759	0.831174	0.866462	0.776146	0.742199	0.835067	0.751099	0.769692	0.790421	0.850161	0.773946	0.76075	0.740577	0.734351	0.730536	0.728403	0.720913	0.72115	0.70472
1400	0.750933	0.804721	0.867865	0.870041	0.76662	0.976923	0.794676	0.844848	0.88557	0.903024	0.777009	0.818269	0.904551	0.768003	0.904197	0.724497	0.714644	0.749147	0.922116	0.81704	0.834719	0.759495	0.712099	0.714502	0.713051	0.714919	0.737182	0.720216
1600	0.839224	0.861273	0.88597	0.829048	0.742553	0.979701	0.831582	0.830229	0.907751	0.862063	0.828053	0.831667	1.00558	0.791702	0.926304	0.755069	0.756393	0.794318	0.889251	0.73933	0.865926	0.748005	0.716285	0.71357	0.710237	0.72857	0.729242	0.730704
1800	0.759967	0.909664	1.02506	0.918253	0.834384	1.01741	0.903867	0.924634	0.983909	1.01726	0.877534	0.882929	0.960489	0.824962	1.00445	0.848368	0.84541	0.80912	0.891194	0.966474	0.925732	0.798395	0.787497	0.80069	0.788543	0.934599	0.933841	0.925547
2000	0.83269	1.05456	0.958791	0.947039	0.960056	1.05408	1.05602	0.991744	1.01662	1.07221	0.946202	0.955945	1.01983	0.897668	1.03348	0.980458	0.925859	0.934257	1.03674	1.01123	1.00366	1.05266	1.05589	1.05542	1.04418	1.07379	1.0703	1.03939
2200	0.909325	1.06139	1.02233	0.979426	0.986246	1.0479	1.04184	1.01799	1.01593	1.05595	0.942159	0.928143	0.990331	0.966604	1.0237	1.04033	1.02567	0.991018	1.02175	1.06628	1.04449	1.09584	1.08517	1.06151	1.05768	1.10599	1.09839	1.07394
2400	0.833896	1.04831	0.948852	0.913683	0.962966	0.99118	1.0045	1.01626	1.03602	1.06264	0.942593	0.975211	0.946247	0.963177	1.04112	0.99602	0.991798	0.898961	0.995852	1.03384	1.01028	1.10718	1.10735	1.09261	1.03037	1.06589	1.10004	1.06378
200	0.81131	0.994608	1.01714	0.903281	0.899376	0.923672	0.958894	0.995959	0.961034	0.990152	0.920538	0.974028	0.912703	0.947318	1.03525	0.936953	0.970444	0.877722	0.930924	1.06137	1.00805	0.994402	1.03866	1.02792	0.985304	0.988134	1.05631	1.00586
400	0.998617	0.95852	1.00198	0.90317	0.886942	0.853926	0.930246	0.979684	0.954868	0.980958	0.92175	0.961117	0.867855	0.948061	1.0465	1.0059	0.994085	0.858257	0.915433	1.02033	1.02036	0.867634	0.984769	0.905704	0.88122	0.848137	0.95758	0.764573
600	1.03235	1.0585	0.989627	0.907362	0.930949	0.978822	0.891374	0.994293	1.0446	1.01652	0.939744	0.961046	0.909249	0.939024	1.01603	0.898421	0.943484	0.848536	0.949797	0.909873	0.943181	0.811243	0.887308	0.745577	0.728711	0.781381	0.776159	0.680403
Mean	RER (VCO2/VO2)												RER (VCO2/VO2)									RER (VCO2/VO2)									RER (VCO2/VO2)														RER (VCO2/VO2)
Day	0.806312	0.89899	0.92486	0.878554	0.818818	0.985228	0.87014	0.867077	0.923562	0.937013	0.862796	0.882135	0.846532	0.806891	0.840416	0.786392	0.769881	0.793648	0.884022	0.803209	0.836863	0.74497	0.703369	0.724262	0.717354	0.744504	0.735449	0.732099			0.83067	0.739961	0.86658	0.894018	0.933743	0.934877	0.840758	0.799637	0.877469	0.896727	0.827923	0.926258	0.903173	0.842645	0.761201	0.757062	0.735966	0.735835	0.813636
Night	0.900577	1.02865	0.991043	0.927529	0.935849	0.976596	0.981847	0.998165	1.0052	1.0301	0.935528	0.959516	0.9424	0.943556	1.03235	0.973592	0.974391	0.898104	0.970879	1.01564	1.00336	0.988418	1.02624	0.982567	0.956226	0.979187	1.01067	0.940437			0.994087	0.990839	0.955866	0.978319	1.03691	1.01309	0.980381	0.945928	0.928113	1.01871	0.969539	0.992846	0.962682	0.842833	1.04779	1.00909	0.957995	0.970505	1.01873
VO2
Time	VO2 (ml.kg.min-1)												VO2 (ml.kg.min-1)									VO2 (ml.kg.min-1)
600	56.9324	48.199	57.5921	57.4047	60.1661	56.7242	68.3245	60.1017	56.1548	56.0014	60.8558	58.6142	50.5972	54.0491	41.0356	67.447	51.38	52.0599	50.5217	43.8417	50.9055	23.0456	16.2792	49.3149	30.8415	21.9171	16.1967	41.0882
800	53.9179	55.2081	52.7582	48.2087	45.6984	44.3117	62.827	55.4884	55.2863	46.2885	60.6358	50.5345	47.2285	52.2918	44.6673	49.3805	50.3864	48.7083	52.2999	52.5899	50.8433	14.3507	14.1646	39.1387	46.9571	20.0456	21.7033	54.0285
1000	48.92	53.4646	48.0186	48.7279	47.2636	41.7441	54.8999	50.8012	52.2985	45.8315	59.3099	47.9163	44.8423	50.3311	42.5198	48.3001	52.8935	49.7894	56.9295	46.6128	53.7188	34.0718	40.9104	52.0846	38.2826	55.6696	22.3818	43.7625
1200	45.5781	46.7015	49.7696	45.2421	47.5032	43.3982	54.6435	49.5831	51.8325	45.2628	53.6886	46.9142	48.5558	46.0921	52.1053	50.4962	52.9735	51.8173	48.5406	45.6827	52.4033	35.4199	41.7046	40.5351	42.7872	48.6235	59.182	46.7193
1400	48.3231	48.5721	46.2019	47.0485	47.4532	41.0737	53.8055	55.9537	46.0525	46.8793	51.0469	50.4935	44.9934	49.797	50.7922	45.5369	50.4919	48.0918	57.3296	49.9721	52.2038	40.6397	55.9316	51.871	48.7044	63.3728	63.6494	43.7145
1600	48.8511	48.7795	49.5157	49.375	45.8389	41.1062	52.7894	48.8022	50.2972	47.4114	52.1843	47.3381	50.0537	48.7794	49.0514	53.4154	55.2413	54.3187	54.697	44.9334	56.6633	54.1908	71.7796	60.2593	62.335	69.7565	73.849	65.298
1800	50.0832	52.7367	48.4168	50.0158	46.1111	44.3019	61.1695	50.8013	56.4264	50.4789	60.3257	54.2883	47.1306	47.9056	50.8609	57.4683	61.1078	47.9959	56.612	54.3324	54.9119	66.2279	82.2828	75.422	74.4	85.7334	87.0333	83.5292
2000	72.0295	64.123	65.7093	67.4533	64.081	62.1013	74.8891	64.3119	70.6673	59.0327	83.0199	71.7738	60.6213	55.575	66.5544	71.6418	74.0254	59.3894	59.2771	61.0875	62.8957	83.3189	90.0662	81.6952	72.1523	58.0889	64.3129	77.7957
2200	68.0191	58.0405	62.2209	61.542	62.5734	53.8197	75.2119	61.7965	66.3281	54.0541	86.6054	63.9987	55.316	61.0945	58.5258	57.2902	66.0459	59.3061	62.4584	62.1089	60.1058	54.6365	50.2536	53.8991	55.1141	53.5391	57.4016	46.3247
2400	50.389	56.2377	61.0244	60.0283	58.6001	60.317	71.8213	60.0917	70.1468	58.2326	78.6434	59.6464	56.3672	58.8047	62.4206	57.4136	63.1853	54.2123	61.61	55.8998	59.6988	50.0606	43.8136	48.9761	60.0247	51.3901	51.7173	59.4421
200	54.9169	60.9788	62.5317	64.4644	59.213	56.8973	72.6825	62.5921	66.829	53.4257	65.5901	62.1579	52.3896	61.7832	64.7586	63.6383	67.8824	54.9821	56.1073	61.3775	60.8683	40.6616	42.0418	49.8241	58.978	48.5982	36.9707	47.1373
400	66.9911	56.9269	59.8815	59.0793	59.8448	51.8732	69.0276	60.9658	66.9036	54.5348	60.4664	60.3056	55.4743	59.0843	64.0126	64.5165	62.5056	52.6079	61.6064	63.1883	66.4406	34.8297	32.8544	38.5371	48.3071	40.679	24.5996	39.3558
600	62.4666	65.1311	61.5595	60.402	62.2598	58.0879	70.0095	64.3497	64.3464	62.1312	73.8881	60.3769	56.8635	56.8897	60.2299	48.8131	55.7385	59.343	57.9587	57.4418	60.9128	15.7831	21.1722	17.0038	35.478	24.6949	56.9069	45.3264
Mean	VO2 (ml.kg.min-1)												VO2 (ml.kg.min-1)									VO2 (ml.kg.min-1)									VO2 (ml.kg.min-1)														VO2 (ml.kg.min-1)
Day	49.3431	50.5189	49.388	48.8854	47.6856	43.5966	57.5	52.4685	51.828	47.2275	56.0493	49.8412	47.2327	49.47	47.9586	51.9665	53.2281	50.2152	53.9164	48.6543	53.247	39.1955	48.3775	52.5462	50.2252	54.8122	51.9026	54.3559			50.7073	48.4579	53.435	51.6897	49.5322	58.0085	47.9817	47.9449	50.8061	51.8654	49.1503	46.6937	55.084	49.4788	51.2221	48.1971	55.2779	60.6709	46.8409
Night	62.5238	60.1251	62.0835	61.6986	60.6838	56.8473	71.7694	62.0333	67.5925	57.1135	74.6428	63.0779	56.1025	58.6429	62.3654	60.3203	65.1694	56.5617	59.9732	59.8463	61.719	47.4121	47.983	49.1638	55.5936	47.2121	49.6053	53.4645			60.7142	61.7254	62.5901	64.5101	63.1603	65.0428	55.2687	59.5107	55.6875	62.6522	60.6022	59.0299	61.9106	48.1122	49.0929	53.3958	64.2348	61.7528	46.2759
[truncated: 7 more columns]

## Sheet: Figure 2A-B, S1G-I_Tissue mass
	10mCON																	30mCON																					30mCR
	1A	2A	5A	4A	6A	7A	10A	9A	11A	12A	8A	1B	2B	6B	9B	10B	5B	10-OLD	3-OLD	4-OLD	12-OLD	12-Middle	57-Middle	6-Middle	23-Middle	24-Middle	25-Middle	77-Middle	52-Middle	66-Middle	80-Middle	50-Middle	78-Middle	47-Middle	49-Middle	31-Middle	27-Middle		2-Late	7-Late	13-Late	14-Late	17-Late	27-Late	28-Late	37-Late	1-Middle	2-Middle	22-Middle
Figure 2B
Muscle mass (mean of left and right leg, mg)
TA	55.8	58.55	51.35	62.4	61.8	57.2	60.45	55.8	57.15	56.7	46.3	45.4	53.7	57.55	46.15	49.6	51.6	46.5	49	46.15	50.4	45.3	46.65	52.5	48.7	46	49.55	54.8	45.05	48.45	45.7	38.55	39.25	49.55	43.85	40.35	46.9		41.55	38.6	40.15	40.45	37.6	45.05	42.85	37.3	45.35	42.8	39.8
EDL	11.5	11.25	10.9	11.3	12.1	12.6	12.6	11.7	11.5	10.6	10.35	10.1	11.7	11.6	10.5	11	11.5	9.2	10.7	10.7	9.4	9.9	10	11.4	10.7	8.9	11	11.6	9.35	9.8	10.05	8.55	8.1	10.35	9.85	7.95	9.85		7.6	6.7	8.5	8.8	7.5	8.7	8.2	7.5	9.6	9	8.9
TRI	137.5	132	131.9	151.6	158.9	156.15	142.75	139.35	148.55	142.65	131.55	134.65	150.15	156.15	133.4	146	144.85	105.15	124.2	127.65	117.4	112.8	109.55	131.2	127.35	117.8	126.9	129.25	136.8	123.95	114.85	105.5	82.15	118.8	117.95	103.4	122.45		86.6	99.45	91.5	96.5	84.75	98.65	96.25	79.05	92.9	101.3	89.95
QUAD	237.1	218.6	214.4	234.7	245.35	242.35	236.2	208.5	227.5	228.2	210.1	214.55	227.15	252.45	222.8	216.35	227.5	170.35	180.2	176.95	182.1	174.85	163.25	192.5	175.65	180.75	190.4	187.15	168.9	177.3	169.25	141.45	147.05	177.15	175.7	138.8	180.95		137.45	133.9	132.8	144.05	123.3	157.8	147.55	120.95	155.8	159.3	141
PLA	17.95	17	17.3	17.75	19.15	17	18.3	16.75	16.55	18.5	16.2	13.25	17.5	18.7	15.2	15.6	15.7	13.4	15.75	13.75	13.55	10.75	11	14.1	13.6	12.75	15.85	15.4	12.3	15.3	13.2	12	11.95	14.5	12.9	11.4	13		10.3	10.8	10.35	11.9	10.5	10.35	10.1	9.55	11.3	10	10.55
SOL	10.8	9.3	8.9	10.5	9.9	11.5	12.2	7.9	9.7	9.85	8.8	7.75	10.1	8.9	8.85	8.6	9.5	8.4	9.5	7.8	8.9	8.1	7.5	6.5	8.6	5.1	9.1	6.5	6.2	7.2	5.9	5.25	5.8	7.7	7.4	5.3	7.9		7.4	7.4	7.4	7.2	7.1	7.2	7.8	7	8.6	7.6	7.6
GAST	142.15	148.1	138.55	140.85	157.65	149.15	148.65	135.3	134	143.4	131.05	126.3	141.2	154.8	122.1	139.4	136.8	107.7	118.95	111.2	113.3	98.25	102	114.2	112.95	108.3	118.25	123.5	111.4	117.7	108.65	93.6	91	108	96.7	91.85	113.9		91.25	87.4	82.75	91.2	79.45	97.1	95.25	82.95	99.35	96.85	83.95
Figure S1G
Muscle mass normalised to 10mCON
TA	1.02275	1.07315	0.941186	1.14372	1.13272	1.04841	1.10798	1.02275	1.04749	1.03925	0.848625	0.832129	0.984259	1.05482	0.845876	0.909111	0.945768	0.852291	0.898113	0.845876	0.923774	0.830296	0.85504	0.962264	0.892615	0.843127	0.908194	1.00442	0.825714	0.888032	0.837628	0.706577	0.719407	0.908194	0.80372	0.739569	0.859623		0.761563	0.707493	0.735903	0.741402	0.689164	0.825714	0.785391	0.683666	0.831213	0.784474	0.729488
EDL	1.014	0.991961	0.9611	0.996369	1.06691	1.111	1.111	1.03164	1.014	0.934647	0.912604	0.89056	1.03164	1.02282	0.92583	0.969917	1.014	0.811203	0.943465	0.943465	0.828838	0.872925	0.881743	1.00519	0.943465	0.784751	0.969917	1.02282	0.824429	0.864108	0.886151	0.75389	0.714212	0.912604	0.868517	0.700985	0.868517		0.670124	0.590768	0.749481	0.775934	0.661307	0.767116	0.723029	0.661307	0.846473	0.793568	0.784751
TRI	0.958738	0.920389	0.919692	1.05705	1.10795	1.08878	0.995345	0.971638	1.03579	0.994647	0.917251	0.938866	1.04694	1.08878	0.930151	1.01801	1.00999	0.733173	0.866002	0.890058	0.818588	0.786514	0.763853	0.914811	0.887966	0.821377	0.884828	0.901214	0.953858	0.864259	0.800808	0.735614	0.572803	0.82835	0.822423	0.720971	0.8538		0.603831	0.693429	0.637997	0.67286	0.590931	0.687851	0.671117	0.551187	0.647759	0.706329	0.627189
QUAD	1.0432	0.961799	0.94332	1.03264	1.07949	1.06629	1.03924	0.917361	1.00096	1.00404	0.924401	0.94398	0.999418	1.11073	0.980278	0.9519	1.00096	0.749508	0.792846	0.778547	0.801206	0.769307	0.71827	0.846964	0.772827	0.795266	0.837725	0.823425	0.743129	0.780087	0.744668	0.622354	0.646993	0.779427	0.773047	0.610694	0.796146		0.604754	0.589135	0.584295	0.633793	0.542497	0.694291	0.649193	0.532157	0.685491	0.70089	0.620374
PLA	1.05808	1.00208	1.01976	1.04629	1.12881	1.00208	1.07871	0.987344	0.975555	1.0905	0.954924	0.781033	1.03155	1.10229	0.895978	0.919556	0.925451	0.789875	0.928398	0.810506	0.798717	0.633669	0.648405	0.831137	0.801664	0.75156	0.934293	0.907767	0.725035	0.901872	0.778086	0.707351	0.704404	0.854716	0.760402	0.671983	0.766297		0.607143	0.636616	0.61009	0.701456	0.618932	0.61009	0.595354	0.562933	0.666089	0.589459	0.621879
SOL	1.12603	0.969641	0.927936	1.09476	1.0322	1.19902	1.272	0.823674	1.01135	1.02699	0.91751	0.808034	1.05305	0.927936	0.922723	0.896657	0.990494	0.875805	0.990494	0.813247	0.927936	0.844526	0.781969	0.677706	0.896657	0.531739	0.948789	0.677706	0.646427	0.75069	0.615149	0.547378	0.604722	0.802821	0.771542	0.552591	0.823674		0.771542	0.771542	0.771542	0.75069	0.740264	0.75069	0.813247	0.729837	0.896657	0.792395	0.792395
GAST	1.01134	1.05367	0.985729	1.00209	1.12162	1.06114	1.05759	0.962606	0.953357	1.02023	0.932369	0.898575	1.00458	1.10134	0.868694	0.991776	0.973278	0.766243	0.846283	0.791144	0.806085	0.69901	0.72569	0.812488	0.803595	0.770512	0.841302	0.878654	0.792567	0.837389	0.773002	0.665927	0.647429	0.768378	0.687983	0.653477	0.810354		0.649208	0.621817	0.588734	0.648852	0.565256	0.690828	0.677666	0.590157	0.706836	0.68905	0.597271
Body mass	30	29.7	28.45	29.3	33.6	30.3	32.7	27.3	28.15	28.3	25.8	25.6	30.3	34.8	29.8	32.7	30.5	27.9	33.15	30.2	32.1	23.6	29.9	30.8	32.3	26.95	28.9	32.7	28.2	30.1	26.1	25	22.6	32.7	31.35	26.5	26.7		23.5	22.35	22.2	22.4	21.8	23.8	22.8	21.2	24.5	22.9	22.8
Muscle mass normalized to body mass	Muscle mass (mg.g body mass-1)																	Muscle mass (mg.g body mass-1)
TA	1.86	1.97138	1.80492	2.12969	1.83929	1.88779	1.84862	2.04396	2.0302	2.00353	1.79457	1.77344	1.77228	1.65374	1.54866	1.51682	1.6918	1.66667	1.47813	1.52815	1.57009	1.91949	1.5602	1.70455	1.50774	1.70686	1.71453	1.67584	1.59752	1.60963	1.75096	1.542	1.73673	1.51529	1.39872	1.52264	1.75655		1.76809	1.72707	1.80856	1.8058	1.72477	1.89286	1.87939	1.75943	1.85102	1.869	1.74561
EDL	0.383333	0.378788	0.383128	0.385666	0.360119	0.415842	0.385321	0.428571	0.408526	0.374558	0.401163	0.394531	0.386139	0.333333	0.352349	0.336391	0.377049	0.329749	0.322775	0.354305	0.292835	0.419492	0.334448	0.37013	0.331269	0.330241	0.380623	0.35474	0.33156	0.325581	0.385057	0.342	0.358407	0.316514	0.314195	0.3	0.368914		0.323404	0.299776	0.382883	0.392857	0.344037	0.365546	0.359649	0.353774	0.391837	0.393013	0.390351
TRI	4.58333	4.44444	4.6362	5.17406	4.72917	5.15347	4.36544	5.1044	5.27709	5.04064	5.09884	5.25977	4.95545	4.48707	4.47651	4.46483	4.74918	3.76882	3.74661	4.22682	3.65732	4.77966	3.66388	4.25974	3.94272	4.37106	4.391	3.9526	4.85106	4.11794	4.40038	4.22	3.63496	3.63303	3.76236	3.90189	4.58614		3.68511	4.44966	4.12162	4.30804	3.88761	4.14496	4.22149	3.72877	3.79184	4.42358	3.94518
QUAD	7.90333	7.36027	7.53603	8.01024	7.30208	7.99835	7.22324	7.63736	8.08171	8.0636	8.14341	8.38086	7.4967	7.25431	7.47651	6.61621	7.45902	6.10573	5.4359	5.85927	5.6729	7.4089	5.45987	6.25	5.43808	6.70686	6.58824	5.72324	5.98936	5.89037	6.48467	5.658	6.50664	5.41743	5.60447	5.23774	6.77715		5.84894	5.99105	5.98198	6.4308	5.65596	6.63025	6.47149	5.70519	6.35918	6.95633	6.18421
PLA	0.598333	0.572391	0.608084	0.605802	0.56994	0.561056	0.559633	0.613553	0.587922	0.65371	0.627907	0.517578	0.577558	0.537356	0.510067	0.477064	0.514754	0.480287	0.475113	0.455298	0.422118	0.455508	0.367893	0.457792	0.421053	0.473098	0.548443	0.470948	0.43617	0.508306	0.505747	0.48	0.528761	0.443425	0.411483	0.430189	0.486891		0.438298	0.483221	0.466216	0.53125	0.481651	0.434874	0.442982	0.450472	0.461224	0.436681	0.462719
SOL	0.36	0.313131	0.31283	0.358362	0.294643	0.379538	0.373089	0.289377	0.344583	0.348057	0.341085	0.302734	0.333333	0.255747	0.29698	0.262997	0.311475	0.301075	0.286576	0.258278	0.277259	0.34322	0.250836	0.211039	0.266254	0.189239	0.314879	0.198777	0.219858	0.239203	0.226054	0.21	0.256637	0.235474	0.236045	0.2	0.29588		0.314894	0.331096	0.333333	0.321429	0.325688	0.302521	0.342105	0.330189	0.35102	0.331878	0.333333
GAST	4.73833	4.98653	4.86995	4.80717	4.69196	4.92244	4.54587	4.95604	4.76021	5.06714	5.07946	4.93359	4.66007	4.44828	4.09732	4.263	4.48525	3.86022	3.58824	3.68212	3.5296	4.16314	3.41137	3.70779	3.4969	4.01855	4.0917	3.77676	3.95035	3.9103	4.16284	3.744	4.02655	3.30275	3.08453	3.46604	4.26592		3.88298	3.91051	3.72748	4.07143	3.6445	4.07983	4.17763	3.91274	4.0551	4.22926	3.68202
Figure 2A
Muscle mass normalised to body mass and then 10mCON	Muscle mass/10mCON (mg.g body mass-1)																	Muscle mass/10mCON (mg.g body mass-1)
TA	1.01441	1.07516	0.984375	1.1615	1.00312	1.02957	1.00821	1.11474	1.10724	1.0927	0.978732	0.967205	0.966572	0.901921	0.844614	0.82725	0.922683	0.908974	0.806149	0.833427	0.856304	1.04686	0.850909	0.929632	0.822298	0.930897	0.935079	0.913977	0.871261	0.877869	0.954945	0.840983	0.947183	0.826416	0.762842	0.830425	0.957997		0.964286	0.941916	0.986359	0.984857	0.940663	1.03233	1.02499	0.959568	1.00952	1.01932	0.95203
EDL	1.00491	0.992997	1.00438	1.01103	0.944056	1.09013	1.01012	1.12351	1.07096	0.981909	1.05165	1.03427	1.01227	0.873837	0.923687	0.881854	0.988439	0.864441	0.846159	0.928814	0.76767	1.0997	0.87676	0.9703	0.868426	0.865731	0.997807	0.929955	0.869189	0.853515	1.00943	0.896557	0.939568	0.829745	0.823665	0.786454	0.967112		0.847808	0.785867	1.00373	1.02988	0.901896	0.958284	0.942824	0.927422	1.0272	1.03029	1.02331
TRI	0.950205	0.921411	0.961166	1.07267	0.980438	1.0684	0.905032	1.05823	1.09403	1.04501	1.05708	1.09044	1.02735	0.930247	0.928058	0.925637	0.984588	0.781341	0.776737	0.876294	0.758226	0.990907	0.759586	0.883118	0.817395	0.906196	0.910331	0.819443	1.00571	0.853721	0.912276	0.874879	0.75359	0.75319	0.780003	0.808929	0.950787		0.763987	0.922493	0.854484	0.893131	0.80597	0.859322	0.875189	0.77304	0.786114	0.917085	0.817903
QUAD	1.03396	0.962917	0.985911	1.04795	0.955305	1.04639	0.94499	0.999168	1.0573	1.05493	1.06537	1.09644	0.980766	0.949055	0.978125	0.865574	0.975836	0.798791	0.711159	0.766547	0.742164	0.969279	0.714294	0.817665	0.711444	0.877435	0.861915	0.748751	0.783566	0.770615	0.848366	0.740216	0.85124	0.708743	0.733212	0.685234	0.88663		0.765195	0.783787	0.782601	0.841319	0.739949	0.867412	0.846642	0.746389	0.831949	0.910072	0.809058
PLA	1.04941	1.00391	1.06652	1.06251	0.999616	0.984034	0.981538	1.07611	1.03115	1.14654	1.10128	0.907778	1.01298	0.942467	0.894604	0.836721	0.902825	0.842373	0.833299	0.798545	0.740352	0.798914	0.645246	0.80292	0.738482	0.829765	0.961912	0.825994	0.764997	0.891515	0.887028	0.84187	0.927392	0.777721	0.721699	0.754506	0.853957		0.768729	0.84752	0.817695	0.931757	0.844766	0.762723	0.776945	0.79008	0.80894	0.765893	0.811561
SOL	1.1172	0.971754	0.970818	1.11212	0.914378	1.17784	1.15782	0.898037	1.06936	1.08014	1.05851	0.939489	1.03445	0.793671	0.921631	0.81617	0.966616	0.93434	0.889345	0.801526	0.860429	1.06513	0.778431	0.654927	0.826277	0.587275	0.977178	0.616873	0.682296	0.742328	0.701522	0.651702	0.796434	0.730757	0.732528	0.620669	0.918218		0.977223	1.02751	1.03445	0.997504	1.01072	0.938827	1.06167	1.02469	1.08934	1.02993	1.03445
GAST	1.00298	1.05551	1.03084	1.01755	0.993162	1.04195	0.962238	1.04906	1.00761	1.07258	1.07518	1.04431	0.98641	0.941579	0.867291	0.902361	0.949405	0.817103	0.759532	0.779405	0.74712	0.881223	0.722095	0.784839	0.7402	0.850619	0.866101	0.799437	0.836183	0.827704	0.881159	0.792503	0.852311	0.699103	0.652911	0.733666	0.902979		0.821921	0.82775	0.789006	0.861811	0.771441	0.86359	0.884291	0.82822	0.858355	0.895219	0.779383
																		0.89955	0.0181602
	Organ mass (mg)																	Organ mass (mg)																					Organ mass (mg)
Heart	136.5	123	122.7	120.4	138	123	126.7	112.5	154.3	125.1	112.4	103.7	123.6	138	122.3	124	112.2	157.7	183.6	149.8	136.5	125	154.1	123.6	145.7	125	141.2	146.8	135.6	121.9	126.9	128.5	136	136.4	158.7	220.1	132.8		119.4	115.8	108	101.9	112.2	104.4	112.5	107.3	104.5	112.6	107
Spleen	101	73.6	70.6	91.6	97.7	80.1	95.3	116.7	150	85.3	68.9	75.5	81.4	87.1	81.7	66.7	79.3	84.2	85.3	185.4	70	82.2	59.6	142.7	106.8	62.8	84.2	83.6	91.9	83.8	66.8	117.4	53.2	108.9	88.3	51.6	72.9		70	30.1	55.7	44.3	34.9	47.4	50.4	27.8	97.8	45.7	40
Kidney	209.5	213.55	191.05	200.05	256.05	190.35	223	169.95	255.25	211.45	165.75	154.6	192.65	197.35	168.25	181.35	179.6	184.6	214.95	207	208	162.15	216.95	191.45	204.5	169.25	201.05	220.25	185.75	175.5	194.2	179.15	156.7	209.75	220.95	238.85	186.6		149.6	137.9	130.2	135.75	128.65	127.75	135.35	143.65	148.55	141.45	136.85
Epididymal white fat	618.5	832.4	663	677.4	961.8	803.7	1004.3	550.2	595.3	566	476.4	410.3	855	1209	1204	1768.2	1090.6	546.6	974.8	657.4	335.2	250.5	572.4	501.1	587.3	425.3	644.3	887.8	369.3	513.1	316	256	151	468.7	237.9	39.3	299.3		90	95	201.7	232	113.6	175.1	149.2	111.5	373.3	165.3	221.5
Liver	1368	1271.8	1356.3	1241.9	1464.4	1323	1416.3	1303.8	955.9	1397.5	1214.3	894.5	1340	1458.4	1184.2	1293.8	1266	1787.2	1457.7	1564.9	1453	1031.2	1180	2663.1	1638.6	1066.9	1341.6	1253.3	1234.4	1582.1	1046.6	1191.6	881.4	2194.2	1206.6	1288.1	1055.7		2191.8	1113.3	936.4	1101.7	1002.6	987.3	1044.4	982.5	1200	1001.2	960.4
Interscapula brown fat	143.6	143.1	135.5	104.9	131.5	149.4	115.2	100	139	101.6	112.7	107	145.7	186.3	168	180	184.1	86.8	120.3	132.5	109.4	72.4	71.5	93.7	106.6	72.8	133.2	116	96.1	92.2	84.8	72.5	50	87.6	93.2	70.9	111.6		66.7	92.4	95.6	90.4	77.4	80.4	54.6	72.3	90.4	60.7
Seminal vesicle	237.8	396	337.8	434	766.4	492.2	567	311.1	324.7	361	342.1	427.3	478.4	543.7	452.1	506.5	433.1	773.6	2882.1	2777.1	3367.7	714	2081.7	1300	4214.6	2016.9	791.2	2416	1595.8	3355.8	1474.4	2355.7	1584.4	4002.4	2100	2423.9	2250			568.8	1289.6	746.8	377.8	804.9	600	937.4	348.5	183.8	583.2
Figure S1H
Normalised to 10mCON	Organ mass normalised to 10mCON
Heart	1.0954	0.987066	0.984658	0.966201	1.10744	0.987066	1.01676	0.902804	1.23825	1.00392	0.902002	0.832185	0.991881	1.10744	0.981448	0.995091	0.900397	1.26553	1.47338	1.20213	1.0954	1.00312	1.23664	0.991881	1.16923	1.00312	1.13312	1.17806	1.08818	0.978238	1.01836	1.0312	1.09139	1.0946	1.27356	1.76629	1.06571		0.958176	0.929286	0.866692	0.81774	0.900397	0.837802	0.902804	0.861074	0.838605	0.903606	0.858667
Spleen	1.14276	0.832745	0.798802	1.03641	1.10542	0.90629	1.07827	1.3204	1.69717	0.965125	0.779567	0.854243	0.920998	0.985491	0.924393	0.754676	0.897238	0.952679	0.965125	2.0977	0.792013	0.93005	0.674343	1.61458	1.20839	0.710549	0.952679	0.94589	1.0398	0.948153	0.755807	1.32832	0.60193	1.23215	0.999068	0.583827	0.824825		0.792013	0.340566	0.630216	0.501231	0.394875	0.536306	0.57025	0.314542	1.10656	0.517072	0.452579
Kidney	1.06005	1.08054	0.966694	1.01223	1.29559	0.963152	1.12836	0.85993	1.29154	1.06992	0.838678	0.782261	0.97479	0.998571	0.851328	0.917613	0.908758	0.934058	1.08763	1.0474	1.05246	0.820463	1.09775	0.968718	1.03475	0.856388	1.01729	1.11444	0.939876	0.888013	0.982633	0.906481	0.792886	1.06131	1.11798	1.20856	0.944177		0.756961	0.69776	0.658799	0.686881	0.650956	0.646402	0.684858	0.726855	0.751648	0.715723	0.692447
Epididymal white fat	0.735995	0.990529	0.788949	0.806084	1.14451	0.956377	1.19508	0.65472	0.708388	0.673522	0.566901	0.488244	1.01742	1.43867	1.43272	2.1041	1.29778	0.650436	1.15998	0.782285	0.398877	0.298087	0.681138	0.596293	0.698868	0.506093	0.766696	1.05645	0.439455	0.610573	0.37603	0.304632	0.179685	0.557738	0.283093	0.0467657	0.356157		0.107097	0.113047	0.240017	0.276073	0.13518	0.208363	0.177543	0.132681	0.444215	0.196702	0.263578
Liver	1.06924	0.994046	1.06009	0.970676	1.14458	1.03406	1.10699	1.01906	0.747137	1.09229	0.949104	0.699146	1.04735	1.13989	0.925577	1.01124	0.989513	1.39689	1.13935	1.22313	1.13567	0.805992	0.922295	2.08149	1.28074	0.833895	1.0486	0.979586	0.964814	1.23658	0.818028	0.931361	0.688907	1.715	0.943085	1.00679	0.825141		1.71312	0.870162	0.731895	0.861095	0.783638	0.771679	0.816309	0.767928	0.937927	0.782544	0.750654
Interscapula brown fat	1.03987	1.03625	0.981215	0.759627	0.952249	1.08187	0.834214	0.724144	1.00656	0.73573	0.81611	0.774834	1.05508	1.34908	1.21656	1.30346	1.33315	0.628557	0.871145	0.959491	0.792213	0.52428	0.517763	0.678523	0.771937	0.527177	0.96456	0.840007	0.695902	0.667661	0.614074	0.525004	0.362072	0.63435	0.674902	0.513418	0.808144		0.483004	0.669109	0.692281	0.654626	0.560487	0.582212	0.395383	0.523556	0.654626	0.439555
Seminal vesicle	0.545472	0.908355	0.774854	0.99552	1.75799	1.12902	1.3006	0.713609	0.744805	0.828071	0.784718	0.980152	1.09737	1.24715	1.03704	1.16182	0.993456	1.7745	6.61103	6.37018	7.72492	1.63779	4.77506	2.98197	9.66756	4.62642	1.81487	5.54188	3.66049	7.69762	3.38202	5.40356	3.63434	9.18081	4.81703	5.56	5.16111			1.30473	2.95812	1.71303	0.866607	1.8463	1.3763	2.15023	0.799398	0.421605	1.33776
Organ mass normalised to Body mass	Organ mass (mg.g-1)																	Organ mass (mg.g-1)																					Organ mass (mg.g-1)
Heart	4.55	4.14141	4.31283	4.10922	4.10714	4.05941	3.87462	4.12088	5.48135	4.42049	4.35659	4.05078	4.07921	3.96552	4.10403	3.79205	3.67869	5.65233	5.53846	4.96026	4.25234	5.29661	5.15385	4.01299	4.51084	4.63822	4.88581	4.4893	4.80851	4.04983	4.86207	5.14	6.0177	4.17125	5.0622	8.30566	4.97378		5.08085	5.18121	4.86486	4.54911	5.14679	4.38655	4.93421	5.06132	4.26531	4.91703	4.69298
Spleen	3.36667	2.47811	2.48155	3.12628	2.90774	2.64356	2.91437	4.27473	5.3286	3.01413	2.67054	2.94922	2.68647	2.50287	2.74161	2.03976	2.6	3.01792	2.57315	6.13907	2.18069	3.48305	1.99331	4.63312	3.3065	2.33024	2.91349	2.55657	3.25887	2.78405	2.55939	4.696	2.35398	3.33028	2.81659	1.94717	2.73034		2.97872	1.34676	2.50901	1.97768	1.60092	1.9916	2.21053	1.31132	3.99184	1.99563	1.75439
Kidney	6.98333	7.19024	6.71529	6.82765	7.62054	6.28218	6.81957	6.22527	9.0675	7.47173	6.42442	6.03906	6.35809	5.67098	5.64597	5.54587	5.88852	6.61649	6.48416	6.8543	6.47975	6.87076	7.25585	6.21591	6.33127	6.28015	6.95675	6.73547	6.58688	5.83056	7.44061	7.166	6.93363	6.41437	7.04785	9.01321	6.98876		6.36596	6.17002	5.86486	6.06027	5.90138	5.36765	5.9364	6.77594	6.06327	6.17686	6.00219
Epididymal white fat	20.6167	28.0269	23.304	23.1195	28.625	26.5248	30.7125	20.1538	21.1474	20	18.4651	16.0273	28.2178	34.7414	40.4027	54.0734	35.7574	19.5914	29.4057	21.7682	10.4424	10.6144	19.1438	16.2695	18.1827	15.7811	22.2941	27.1498	13.0957	17.0465	12.1073	10.24	6.68142	14.3333	7.58852	1.48302	11.2097		3.82979	4.25056	9.08559	10.3571	5.21101	7.35714	6.54386	5.25943	15.2367	7.21834	9.71491
Liver	45.6	42.8215	47.6731	42.3857	43.5833	43.6634	43.3119	47.7582	33.9574	49.3816	47.0659	34.9414	44.2244	41.908	39.7383	39.5657	41.5082	64.0573	43.9729	51.8179	45.2648	43.6949	39.4649	86.4643	50.7307	39.5881	46.4221	38.3272	43.773	52.5615	40.0996	47.664	39	67.1009	38.488	48.6075	39.5393		93.2681	49.8121	42.1802	49.183	45.9908	41.4832	45.807	46.3443	48.9796	43.7205	42.1228
Interscapula brown fat	4.78667	4.81818	4.76274	3.5802	3.91369	4.93069	3.52294	3.663	4.93783	3.59011	4.36822	4.17969	4.80858	5.35345	5.63758	5.50459	6.03607	3.11111	3.62896	4.38742	3.4081	3.0678	2.3913	3.04221	3.30031	2.7013	4.609	3.5474	3.4078	3.06312	3.24904	2.9	2.21239	2.6789	2.97289	2.67547	4.17978		2.8383	4.13423	4.30631	4.03571	3.55046	3.37815	2.39474	3.41038	3.6898	2.65066
Seminal vesicle	7.92667	13.3333	11.8735	14.8123	22.8095	16.2442	17.3394	11.3956	11.5346	12.7562	13.2597	16.6914	15.7888	15.6236	15.1711	15.4893	14.2	27.7276	86.9412	91.957	104.913	30.2542	69.6221	42.2078	130.483	74.8386	27.3772	73.8838	56.5887	111.488	56.4904	94.228	70.1062	122.398	66.9856	91.4679	84.2697			25.4497	58.0901	33.3393	17.3303	33.8193	26.3158	44.217	14.2245	8.0262	25.5789
Organ mass normalised to body mass and then 10mCON	Organ mass/10mCON (mg.g body mass-1)																	Organ mass/10mCON (mg.g body mass-1)																					Organ mass/10mCON (mg.g body mass-1)
Heart	1.08631	0.988762	1.02969	0.981075	0.98058	0.969183	0.925065	0.98386	1.30867	1.05539	1.04014	0.967124	0.973911	0.946767	0.979836	0.905351	0.878287	1.34949	1.32231	1.18426	1.01525	1.26457	1.23048	0.9581	1.07696	1.10737	1.16649	1.07182	1.14803	0.966898	1.16082	1.22717	1.43673	0.995887	1.2086	1.98298	1.18749		1.21305	1.23701	1.16149	1.0861	1.2288	1.04729	1.17804	1.20839	1.01834	1.17394	1.12045
Spleen	1.12828	0.830497	0.831647	1.04772	0.974477	0.885944	0.976701	1.4326	1.78579	1.01013	0.894986	0.988379	0.900323	0.838794	0.918803	0.683588	0.871344	1.0114	0.862347	2.0574	0.730818	1.16728	0.668023	1.55271	1.10812	0.780939	0.976407	0.856791	1.09215	0.933027	0.857734	1.57378	0.788896	1.11608	0.94393	0.65256	0.915025		0.998267	0.451342	0.84085	0.662784	0.536519	0.667449	0.740819	0.439466	1.33779	0.668801	0.587952
Kidney	1.05267	1.08386	1.01227	1.02921	1.14873	0.946982	1.02799	0.938404	1.36684	1.1263	0.968423	0.910334	0.958424	0.854849	0.85108	0.83599	0.887642	0.997376	0.977429	1.03322	0.976764	1.03571	1.09375	0.936992	0.954382	0.946676	1.04867	1.01531	0.992913	0.878905	1.12161	1.08021	1.04518	0.966909	1.0624	1.35866	1.05349		0.959611	0.930075	0.884076	0.913531	0.889579	0.809125	0.89486	1.02141	0.913983	0.931106	0.904777
Epididymal white fat	0.745843	1.01392	0.843063	0.836385	1.03556	0.959578	1.11108	0.7291	0.765044	0.723534	0.668007	0.579816	1.02083	1.25683	1.46164	1.9562	1.29358	0.708752	1.0638	0.787502	0.37777	0.383994	0.69256	0.588576	0.657789	0.570907	0.806528	0.982192	0.473761	0.616686	0.438001	0.370449	0.241712	0.518533	0.274527	0.0536507	0.405531		0.138549	0.153771	0.328686	0.374687	0.188517	0.266157	0.236735	0.190269	0.551215	0.261136	0.351453
Liver	1.06325	0.998461	1.11158	0.988298	1.01622	1.01809	1.0099	1.11357	0.791777	1.15142	1.09743	0.814722	1.03117	0.977161	0.926569	0.922547	0.967838	1.49361	1.02531	1.20823	1.05543	1.01883	0.920195	2.01607	1.18288	0.923068	1.08242	0.893668	1.02065	1.22556	0.934995	1.11137	0.909355	1.56458	0.897418	1.13337	0.92193		2.17471	1.16146	0.983507	1.14679	1.07236	0.967255	1.06807	1.0806	1.14205	1.01942	0.982169
Interscapula brown fat	1.038	1.04484	1.03281	0.776377	0.848694	1.06923	0.763958	0.794332	1.07078	0.778524	0.94726	0.906377	1.04275	1.16091	1.22253	1.19368	1.30894	0.674653	0.78695	0.951423	0.739056	0.66526	0.518561	0.659711	0.715681	0.585784	0.999473	0.769263	0.738991	0.664246	0.704564	0.628873	0.479763	0.580927	0.644679	0.580183	0.906396		0.615493	0.896519	0.933834	0.875156	0.769927	0.732561	0.519305	0.73955	0.800142	0.574802
Seminal vesicle	0.547223	0.920477	0.819693	1.02258	1.57467	1.12143	1.19704	0.786704	0.796302	0.880633	0.915393	1.1523	1.08999	1.07858	1.04735	1.06932	0.980308	1.9142	6.00205	6.34832	7.24273	2.08862	4.80641	2.91385	9.00799	5.16654	1.89	5.10062	3.90664	7.69668	3.89986	6.5051	4.83983	8.44981	4.6244	6.31456	5.81762			1.75694	4.01029	2.3016	1.19641	2.33474	1.81673	3.05255	0.981998	0.554095	1.76586
[truncated: 9 more columns]

## Sheet: Figure 2C-F_in vitro function 
	Number	1A	2A	5A	4A	6A	7A	10A	9A	11A	12A	8A	1B	10-OLD	3-OLD	4-OLD	12-OLD	12-Middle	57-Middle	6-Middle	23-Middle	24-Middle	25-Middle	77-Middle	52-Middle	66-Middle	80-Middle	50-Middle	78-Middle	47-Middle	49-Middle	31-Middle	2-Late	7-Late	13-Late	27-Late	14-Late	28-Late	37-Late	17-Late	32-Middle	2-Middle	1-Middle	22-Middle	28-Middle	67-Middle	72-Middle	74-Middle	53-Middle
	Body mass (g)	30	29.7	28.45	29.3	33.6	30.3	32.7	27.3	28.15	28.3	25.8	25.6	27.9	33.15	30.2	32.1	23.6	29.9	30.8	32.3	26.95	28.9	32.7	28.2	30.1	26.1	25	22.6	32.7	31.35	26.5	23.5	22.35	22.2	23.8	22.4	22.8	21.2	21.8	21	22.9	24.5	22.8	23.7	23.5	23.7	22	21.5
	Group	10m CON												30m CON																			30mCR
EDL	Stimulation frequency (Hz)	Force frequency protocol
	1	76.392	76.359	54.803		78.989	61.23	74.509		73.276	59.737	69.931	62.107	45.841	59.477	49.511	71.619	68.795	75.904	79.054	82.203	82.495	68.957	89.313	69.963	76.262	68.827	64.087	59.347	64.282	52.497	70.321	65.645	31.005	47.27	68.081	74.963	80.093	54.088	62.399	67.853	72.723	63.113	69.185	64.023	63.016	69.022	64.931	61.944
	20	78.015	78.664	57.919		78.989	67.983	72.301		77.723	65.386	70.646	65.484	48.146	61.035	51.264	75.061	74.638	84.346	85.644	84.768	90.19	76.132	91.294	73.989	81.067	78.112	68.34	65.418	65.288	57.919	74.963	74.574	37.076	56.88	77.398	77.366	84.541	69.022	73.957	76.586	84.541	63.47	75.84	73.989	66.555	70.873	70.256	71.684
	50	177.3	188.53	138.43		182.72	170.64	134.44		212.2	145.9	141.32	112.4	123.14	186.03	124.93	203.85	178.89	214.37	199.76	198.43	215.22	190.25	203.43	169.24	188.43	205.15	161.42	157.95	165.74	149.28	163.56	196.028	119.571	183.691	198.106	220.961	195.931	169.471	191.158	189.275	221.449	154.212	184.015	191.937	163.92	174.925	181.126	178.464
	100	392.9	376.15	386.18		406.5	375.92	367.41		404.91	337.71	345.14	320.83	280.54	341.12	303.1	356.86	315.08	320.7	378.78	362.81	347.68	333.94	393.42	296.15	317.64	343.07	302.13	275.34	295.44	305.7	250.31	293.165	245.636	271.9	324.495	349.071	289.626	237.292	268.199	297.224	317.384	298.911	319.885	296.315	266.803	315.014	319.073	261.706
	150	442.38	434.42	439.72		455.1	428.26	426.89		441.86	392.02	398.65	363.75	325.31	380.79	344.3	400.6	354.43	340.14	411.57	398.61	378.81	379.01	438.35	331.83	360.14	378.68	333.97	312.09	326.35	338.91	276.54	307.222	267.29	298.847	362.706	388.29	327.09	258.622	287.452	324.105	345.533	346.669	355.37	336.669	286.802	347.74	351.441	288.75
	200	461.08	452.34	454.46		470.79	448.38	449.52		455.69	406.44	418.68	378.03	341.34	387.97	356.08	411.8	373.91	343.81	423.35	411.86	386.5	390.6	456.7	347.22	380.34	388.16	351.15	327.71	345.21	347.09	282.65	315.437	282.907	313.813	365.336	383.614	333.618	264.596	285.991	336.312	365.239	366.96	364.07	355.077	311.898	365.369	361.44	302.645
	250	467.64	456.01	449.78		469.52	461.14	455.66		459.52	419.75	425.01	388.42	343.13	380.99	357.12	413.22	382.61	349.59	426.92	415.76	387.9	401.63	467.93	349.04	392.12	382.28	357.97	336.12	349.62	348.13	307.65	318.424	282.159	319.95	380.563	396.147	337.156	262.874	290.99	344.754	374.167	376.31	370.888	358.291	322.676	370.628	367.739	307.482
	Peak (mN)	467.64	456.01	454.46		470.79	461.14	455.66		459.52	419.75	425.01	388.42	343.13	387.97	357.12	413.22	382.61	349.59	426.92	415.76	387.9	401.63	467.93	349.04	392.12	388.16	357.97	336.12	349.62	348.13	307.65	318.424	282.907	319.95	380.563	396.147	337.156	264.596	290.99	344.754	374.167	376.31	370.888	358.291	322.676	370.628	367.739	307.482
	Length (mm)	14.27	13.95	14.12		14.52	14.33	14.54		13.96	13.22	14.13	13.52	13.09	14.69	13.79	13.77	13.69	15.14	14.65	13.92	14.27	14.16	15.41	14.4	14.57	14.93	14.31	13.91	14.93	14.12	14.69	14.94	12.81	14.59	13.36	13.97	14.31	14.22	14.37	14.47	13.99	14.51	14.51	14.56	14.67	15.12	14.29	15.13
	Mass (mg)	11.5	11.7	10.9		12.1	12.6	12.6		11.5	10.4	11	10.1	9.2	10.7	10.7	9.4	9.9	10	11.4	10.7	8.9	11	11.6	9.5	10.2	10.2	8.9	8.3	10.2	9.9	8.1	7.6	6.7	8.5	8.7	8.8	8.2	7.5	7.5	7.8	9	9.6	8.9	8.5	8.8	8.7	8.2	7.4
	Specific force (kN/m2)	270.643	253.584	274.576		263.492	244.606	245.241		260.166	248.856	254.629	242.502	227.703	248.425	214.661	282.323	246.765	246.856	255.881	252.265	290.076	241.132	289.924	246.759	261.238	264.99	268.445	262.725	238.679	231.579	260.227	291.945	252.276	256.14	272.566	293.311	274.42	233.981	260.035	298.292	271.268	265.278	282.019	286.244	250.884	300.42	298.894	293.215
	Peak Force/body mass	15.588	15.3539	15.974		14.0116	15.2191	13.9346		16.324	14.8322	16.4733	15.1727	12.2986	11.7035	11.8252	12.8729	16.2123	11.692	13.861	12.8718	14.3933	13.8972	14.3098	12.3773	13.0272	14.872	14.3188	14.8726	10.6917	11.1046	11.6094	13.55	12.658	14.4122	15.99	17.6851	14.7875	12.4809	13.3482	16.4169	16.3392	15.3596	16.267	15.1178	13.7309	15.6383	16.7154	14.3015
	Contraction number @ 200Hz	Fatgiue protocol
	1			433.839		469.162	457.929	443.027		455.624	428.482	415.009	378.734	334.234	374.914	348.292	407.672	379.189	353.541	423.526	418.607	386.888	401.211	468.913	345.3	388.452	375.12	355.564	338.439	355.429	349.369	355.429	316.735	280.763	321.183		394.069	337.091	262.096	291.217	346.604	371.115		370.401	355.045	335.76	363.259	366.473	308.489
	6			345.533		366.992	380.563	346.214		386.894	359.298	321.053	297.451	269.595	307.58	291.867	334.202	304.036	301.2	341.702	341.891	310.356	341.967	389.929	289.464	328.077	321.356	300.751	283.231	275.239	299.085	275.239	268.556	239.402	276.153		328.098	285.016	226.513	253.817	296.055	312.482		310.275	293.685	282.711	305.632	306.671	262.55
	11			252.583		270.244	298.425	259.693		324.657	265.991	240.798	237.714	219.565	263.686	243.395	276.932	253.822	263.189	280.314	289.518	243.06	293.192	328.439	249.737	273.502	263.205	260.721	236.81	213.164	254.412	213.164	238.623	202.424	234.305		270.017	253.492	196.482	236.35	253.525	269.335		263.946	235.669	226.416	245.116	249.337	226.87
	16			140.739		169.309	209.761	156.127		242.843	161.419	163.27	166.701	171.029	208.43	192.846	225.831	187.765	228.964	213.765	220.101	179.346	232.59	257.393	206.996	202.792	207.261	201.726	194.123	163.119	203.5	163.119	200.313	145.739	187.067		215.313	200.8	165.51	217.715	189.924	207.521		197.586	179.828	172.003	183.886	190.509	187.554
	21			102.949		123.5	146.777	114.344		174.86	114.474	128.759	129.457	140.771	169.341	164.244	197.814	146.393	190.417	170.066	173.892	138.553	177.966	209.875	171.202	163.037	171.798	159.834	168.897	138.883	162.572	138.883	170.38	115.318	153.238		173.107	163.205	134.311	189.827	144.829	164.439		151.42	139.083	139.278	145.187	156.42	151.745
	26			90.352		104.994	111.65	99.3775		135.479	93.8584	112.007	108.046	119.149	139.115	144.375	172.198	119.144	156.371	144.775	147.914	116.292	142.135	176.889	146.485	137.206	147.189	130.431	146.144	122.98	133.082	122.98	146.55	100.319	129.376		145.868	137.168	109.052	160.121	119.961	136.096		125.318	115.123	117.785	122.201	131.421	124.896
	31			81.9434		96.9426	96.9101	93.0792		121.129	87.1054	99.6372	100.054	106.13	119.279	131.129	154.017	105.448	133.58	131.351	132.016	104.583	121.562	159.493	128.883	122.553	130.853	114.279	127.455	113.473	117.948	113.473	127.98	92.235	111.065		125.188	119.928	90.0923	137.038	108.208	119.441		111	105.936	105.546	108.955	117.623	108.143
	36			77.8203		90.4169	88.2093	89.8326		115.058	83.7615	90.4494	98.0247	99.1827	106.877	119.766	143.401	101.596	118.651	125.702	124.733	100.005	110.881	149.018	116.514	113.841	123.429	104.448	116.682	107.948	111.893	107.948	116.032	88.2418	100.676		114.604	109.377	80.028	124.051	104.28	110.773		104.442	100.741	100.676	103.241	109.637	99.7996
	41			74.6711		85.2225	86.7809	87.7548		111.779	83.0147	84.4433	97.3538	95.0271	101.618	112.331	138.953	101.948	110.421	121.535	122.877	98.0572	107.797	145.923	109.518	110.508	119.387	100.73	111.704	102.673	109.344	102.673	109.312	85.0601	94.3129		109.669	103.306	75.9048	115.773	104.053	106.52		102.169	95.2868	98.3386	99.3125	107.721	97.3321
	46			70.2558		88.5339	84.703	84.8654		109.572	83.0148	79.2812	96.4285	91.391	98.6957	106.293	136.421	100.606	105.817	117.894	124.165	95.7846	108.235	146.734	105.362	107.045	116.222	99.0528	108.944	98.8148	106.958	98.8148	105.871	81.0344	90.5468		107.494	99.2152	73.1452	111.585	108.208	105.708		102.689	90.9364	97.04	99.2476	105.676	96.0985
	EDL-Twitch
	Pt	72.7881		54.0878		75.0932	61.068	72.3335	68.2104	69.7363	57.8863	69.8986	61.3926	45.3546	59.5097	47.4973	68.6974	68.7298	74.3789	77.7878	78.9891	82.4953	68.8273	83.1121	67.5936	75.2555		61.5874	58.8927	62.8536	51.4582	67.3014	64.1847	30.8099	47.5622		72.1063	78.3073	53.9256	61.3926	67.5611	71.9115	61.4901	64.6716	63.4704	60.094	66.3599	63.6327
	Time-to-peak tension (ms)	13.8137		13.9657		13.5254	13.8253	12.0983	12.9263	14.5859	14.2193	12.9224	12.951	13.2958	14.9923	14.3365	13.4228	13.5939	13.8726	13.5	13.9798	14.8034	14.0123	14.0084	14.2339	14.0822	14.4216	14.4014	14.3755	13.6622	14.4165	14.7482	15.8269	16.6028	17.9775		13.9723	14.9565	17.2044	16.7878	14.5975	16.1878	14.0155	14.3345	14.7958	14.4083	14.4063	15.209
	Half relaxation time (ms)	11.781		10.112		9.99583	12.117	8.39401	9.75557	13.2887	12.4105	9.34709	9.82801	10.5834	10.275	11.6648	11.7805	13.1925	14.7203	11.6956	12.3809	13.0554	14.1581	13.2061	13.9253	12.8574	14.5102	13.4145	13.9281	11.9777	13.3594	17.201	15.969	14.9621	16.8625		11.4048	12.9085	26.5643	18.5686	15.5854	17.2212	13.3914	15.4639	16.343	14.3562	12.3569	13.9907
	0	0		0		0	0	0	0	0	0	0	0	0	0	0	0	0	0	0	0	0	0	0	0	0	0	0	0	0	0	0	0	0	0		0	0	0	0	0	0	0	0	0	0	0	0
	1	5.5517		2.9219		4.6101	1.2662	6.0386	3.7336	4.9997	2.1102	3.6361	5.4543	5.7465	1.8831	1.948	9.6748	4.3504	5.8763	4.9672	6.2659	2.4674	1.9155	8.3436	3.2141	3.8959	3.2142	3.2466	4.5452	5.3569	2.435	3.9608	6.0711	2.0129	1.6557		2.5972	2.7271	1.2987	2.8894	4.6751	1.9155	1.6883	2.4674	2.5972	2.5323	3.3115	2.2401
	2	16.3952		9.8046		15.0966	7.9541	16.8172	13.4733	14.4472	9.7072	13.8304	15.4861	11.9799	8.7333	7.597	19.2521	13.7979	16.2004	15.1939	17.0445	11.9474	10.0644	20.1287	12.337	13.8953	12.5318	11.6552	12.9213	14.5122	9.4476	13.1161	15.4861	6.0061	7.4022		12.3694	13.7005	7.5321	10.6487	14.1875	10.7462	8.4087	10.8435	11.0059	10.8435	11.7526	9.8695
	3	26.3297		15.8108		25.1934	17.8237	27.0439	23.2455	23.8623	18.1808	23.5376	24.2844	17.5965	16.168	13.6681	28.2127	23.7648	26.6544	25.8751	27.4335	23.4078	20.7131	31.6216	22.3689	25.1609	22.5312	20.9404	21.4598	23.3753	17.1744	22.8234	23.2779	9.4475	12.9538		22.4338	24.5116	15.3238	19.0249	23.5701	21.2326	17.6289	20.3884	20.1936	19.3171	21.1676	18.9275
	4	35.4201		22.5312		34.511	26.0375	35.972	32.1735	32.141	26.1024	32.6605	32.0437	24.3818	22.9533	19.5119	35.8746	32.628	35.972	36.3291	37.4654	34.024	30.6476	42.1729	31.4917	34.8032	31.232	28.7321	28.6347	31.0697	23.9597	32.0761	31.1346	13.3434	18.2133		31.6216	34.6734	22.304	26.427	31.9463	30.6476	26.4596	29.284	28.6672	27.5634	29.5113	27.2387
	5	43.569		29.9009		42.9846	33.8942	44.8026	40.4847	39.8029	32.8877	40.8418	38.5368	29.5763	30.1931	25.9076	43.2118	40.5496	44.2508	45.6468	45.8416	43.6988	38.8939	51.3282	39.3484	43.6988	39.1212	35.7772	34.8357	37.8226	29.9984	39.5432	37.4329	17.5315	23.9921		40.3873	44.0235	28.7971	33.3098	39.6731	39.4134	34.1215	36.7511	35.8096	34.6084	36.8161	34.3487
	6	50.7439		34.7383		49.9322	40.6796	51.8801	47.3675	46.4909	38.9913	47.757	43.8612	32.5956	36.3292	30.4204	49.3803	47.3674	51.0686	53.2762	53.2438	52.3672	45.939	58.7304	45.9714	50.9387	45.452	41.6535	40.6145	43.6339	34.8033	46.2312	43.4066	20.2261	28.9594		47.757	51.6205	34.3163	39.4133	46.4584	46.6532	40.29	43.6014	42.2379	40.5497	43.1794	40.4197
	7	56.4579		38.2446		56.0683	45.8416	57.9837	53.0165	52.01	43.5689	53.3087	48.731	36.3292	40.9068	33.6994	54.4774	53.2762	57.237	59.8018	59.7694	59.7693	51.8153	65.2885	51.6529	57.302	51.2634	46.5558	45.1922	48.5687	39.4459	51.5231	48.1791	22.1741	32.3683		53.958	58.1136	38.7965	44.3156	51.9451	52.562	46.2312	49.2504	47.2051	45.6143	48.5687	45.9714
	8	61.2303		42.9196		61.3277	50.7764	63.2756	57.8214	56.7176	47.7895	58.3733	52.5944	38.9913	45.0624	37.4654	58.633	58.0811	62.3991	65.5807	65.2236	65.7755	57.0423	70.6778	56.5228	62.7562	55.9384	50.8413	49.153	52.7893	42.9522	56.1657	52.3022	25.0635	35.5499		59.3797	63.5678	42.3353	48.5362	56.3929	57.3994	50.7764	53.958	51.7503	49.7375	53.471	50.2244
	9	65.2885		46.8804		65.7106	54.5424	67.626	62.042	60.9706	50.9711	62.7886	56.0358	41.2639	49.2505	40.8743	62.2692	62.0419	66.3599	70.061	69.6389	71.0025	61.2303	74.9308	60.4511	66.8144	59.9317	54.2502	52.1723	56.2631	45.8092	59.4772	55.8734	26.979	38.4719		63.5354	68.0806	45.6143	51.7828	60.2564	61.7822	54.3152	57.3669	55.5488	53.1788	57.6591	54.2826
	10	68.5026		48.8609		69.1844	57.6266	70.5804	65.321	64.2821	53.6658	65.9378	58.7305	43.0496	52.562	42.7573	65.1911	64.8664	69.8337	73.5348	73.2426	75.223	64.3795	78.3072	63.3406	70.3856	62.9835	57.2695	54.9319	59.0551	48.3415	62.5289	58.9252	28.0179	41.0691		67.4637	71.8466	48.1142	54.6722	63.1133	65.0613	57.3994	60.516	58.3084	55.7761	61.2303	57.3019
	11	70.7103		51.0685		72.0738	59.7369	72.3335	67.0092	66.4248	55.8734	68.3403	60.4187	44.543	54.7697	44.6404	67.0092	66.9767	72.1388	75.7749	75.9697	78.1774	66.8144	80.9045	65.5158	72.7881	65.386	59.2174	56.8799	61.1005	49.8024	64.3145	60.6784	28.6023	43.082		69.8012	74.314	49.8673	56.8799	65.1911	67.7559	59.2824	62.464	60.6459	57.724	63.438	59.9641
	12	72.1713		53.3087		74.1192	60.8408	72.2686	67.9832	68.2429	56.8474	69.3467	61.3926	45.2248	56.4254	46.6857	68.6325	68.3402	73.4699	77.7229	77.7878	80.4175	68.3078	82.3979	66.9443	74.5737	66.9118	60.581	58.1136	62.464	51.0686	66.1976	61.9121	29.4464	44.1533		71.2622	76.3593	51.2958	58.5356	66.6196	69.2818	60.6784	63.6652	62.1393	59.3473	65.2236	61.7172
	13	72.7881		54.0878		75.0932	60.9381	70.97	68.2104	69.5091	57.4967	69.8986	61.3602	45.3546	58.3734	47.4973	68.6974	68.7298	74.3789	77.7878	78.9891	81.9434	68.665	83.1121	67.4962	75.0932	67.9183	61.3277	58.7629	62.8536	51.4582	66.6196	63.4379	30.1931	45.0299		72.0414	77.8527	52.4646	59.9966	67.3664	70.5804	61.4901	64.347	62.951	59.8667	66.0352	63.1782
	14	72.4959		53.7307		74.6386	61.068	68.1779	67.3339	69.7363	57.8863	67.8533	60.5161	44.9975	59.5097	47.335	68.113	68.3727	73.7946	77.0411	78.8267	82.4953	68.8273	83.0797	67.5936	75.2555	68.0157	61.5874	58.8927	62.5939	51.4582	67.3014	63.9899	30.7125	46.1338		72.1063	78.3073	53.471	60.7108	67.5611	71.4245	61.0356	64.6716	63.4704	60.094	66.3599	63.4055
	15	71.522		53.3411		72.6258	59.8668	63.5353	65.0288	69.087	57.1721	65.0612	58.5032	43.8287	59.0551	47.1402	66.8468	67.0741	73.0154	75.5801	77.9177	82.0408	67.8858	81.9758	67.0741	74.4114	67.5612	61.068	58.7953	61.5225	51.4257	66.8469	64.1847	30.5827	46.9779		71.1323	78.1774	53.7957	61.2627	67.1716	71.8466	60.4187	64.4444	63.0808	59.7694	65.8729	63.6327
	16	69.9636		51.3932		69.3792	58.9253	58.6005	61.7498	68.0806	56.0033	61.3926	56.1332	42.3028	58.1461	46.1662	64.8015	65.3209	71.5869	73.5348	75.9697	81.0344	66.5547	80.7746	66.0028	72.7232	66.5223	60.2239	57.6915	59.8019	50.6141	66.3599	64.1197	30.6151	47.0103		69.4441	77.2359	53.9256	61.3926	66.5222	71.9115	59.4123	63.2107	62.5614	58.7629	64.769	62.9834
	17	68.3728		48.6336		65.2236	57.4643	53.2437	58.0811	66.7819	54.9969	57.5941	52.8217	40.2575	57.0423	44.2183	62.2692	62.7562	69.6065	70.5155	73.5023	79.6059	64.899	78.8916	64.6067	70.8726	65.0938	58.8928	56.4903	57.302	49.4778	65.2236	63.7626	30.8099	47.4973		67.4312	76.197	53.8282	61.3277	65.4833	71.3596	57.5293	61.9121	61.5549	57.3994	63.0484	62.0094
	18	66.0353		46.0363		60.8083	55.3216	47.5947	53.8931	65.1911	53.2112	52.9191	49.1855	37.7577	54.6723	42.3353	59.3797	60.029	67.5936	67.204	70.2233	77.171	63.0159	76.7813	62.951	68.2754	63.3731	57.3344	55.0618	54.8671	48.0168	64.2496	62.8211	30.5177	47.5622		64.9963	73.7621	53.6983	61.1978	64.1522	70.7428	55.5813	60.0615	60.2888	55.9709	61.2303	60.7433
	19	63.2757		42.9521		55.9709	52.0425	42.0755	49.1531	62.8536	50.8412	47.6596	44.9975	34.9331	51.3283	40.6146	56.2955	57.0422	65.3535	63.3406	66.8469	74.5412	60.3862	73.8919	60.8732	65.5807	61.4251	55.8085	53.0814	51.8802	46.5234	62.4315	61.5549	30.1606	47.2701		62.1069	71.0999	53.6009	60.4836	62.6264	69.8987	52.9191	57.7889	58.698	53.7307	58.5356	59.4446
	20	59.6395		38.9913		51.4906	48.8284	37.6602	44.5754	60.581	48.1141	43.4716	40.6146	32.3034	47.9194	38.0823	52.5295	54.0553	63.1133	59.1525	62.951	71.3921	57.5292	70.7427	58.4383	61.977	59.2499	53.4061	50.9711	48.6337	44.1534	61.1654	59.5421	29.7061	46.9454		57.8863	68.0481	53.1788	59.7044	60.7109	68.8598	50.2245	55.354	56.7176	51.6854	55.776	57.724
	21	55.4514		35.6473		46.9454	44.9326	33.1799	40.2575	57.8539	45.1273	39.0562	36.3291	29.7062	44.6728	35.3227	48.6336	51.0685	60.3538	55.0618	59.12	67.5936	54.5749	67.139	55.4189	58.4058	56.9773	51.0036	48.4063	45.4845	41.7509	58.6006	57.9188	29.0893	46.0688		53.6658	64.6067	52.6919	58.6655	58.5357	67.1391	47.6272	53.0814	55.0293	49.4128	52.2048	55.3864
	22	50.9387		32.5631		42.9197	41.4912	29.6087	36.2967	54.3476	41.8158	35.2577	32.628	26.8492	40.6146	33.0501	44.7702	47.8869	57.237	50.9062	54.932	63.2107	51.588	62.6263	52.2698	54.445	54.3801	48.0492	45.874	42.0756	39.0238	56.815	55.9708	28.1802	45.8416		49.4452	60.9057	51.9451	57.1396	56.0034	65.2561	44.9326	50.7114	52.5619	46.6532	48.4713	52.984
	23	46.3286		29.5113		38.9588	38.3745	26.6868	32.3683	50.4192	38.6341	31.6865	29.5113	24.0247	36.3616	30.4528	40.9067	44.9974	54.3151	46.7506	50.7764	58.9252	48.1142	58.0162	48.9907	50.3218	51.588	44.7702	42.9521	38.7316	36.1019	54.3476	53.4385	27.0764	44.9001		44.7702	56.815	51.3608	55.7436	53.0814	63.4705	41.9457	48.3739	50.3543	44.3481	44.8351	49.8348
	24	41.9782		26.5569		35.5499	35.3876	23.9272	28.8945	47.0103	35.3226	28.8945	26.492	22.2066	33.1151	27.7907	37.368	41.8807	51.1335	42.7248	47.2051	54.8346	45.3546	53.893	45.2572	46.9779	48.5363	41.5561	39.9977	35.5824	33.7968	52.1074	51.1334	25.8102	43.1144		40.4847	52.9516	50.679	53.6658	50.2245	61.49	39.2511	45.8415	48.0167	41.7184	41.3937	46.7181
	25	37.9849		24.6739		32.0761	32.6281	21.4598	26.2972	43.4391	32.5306	26.5894	24.1545	20.3236	30.3555	25.5181	34.6084	38.8614	47.7571	39.0887	43.4391	50.9062	42.4976	49.4777	42.2379	43.0171	45.2572	38.2446	37.368	32.8229	31.2645	49.64	48.5362	24.5116	41.686		36.6862	49.0232	49.5752	51.8477	47.0104	59.0551	36.7837	43.4391	45.387	38.6991	37.9848	43.3092
	26	34.3812		22.5312		29.2841	30.0633	19.3171	23.6675	40.0302	30.4203	24.3493	21.817	18.1484	27.4011	23.6675	31.9138	36.0369	44.6404	35.8096	40.2575	47.0103	39.5757	45.2571	39.316	40.2899	42.2055	35.3552	34.6733	30.2256	28.8621	47.2376	46.1662	22.9857	40.3549		33.3747	45.0624	48.5687	49.6076	44.0884	56.4903	34.0566	41.0691	43.017	36.4914	34.8032	40.2574
	27	31.3619		20.0638		26.4595	27.7907	17.3366	21.1027	37.0434	27.9205	22.4013	19.9664	16.2329	24.7389	21.6871	29.2516	33.5046	41.4587	32.7903	37.2706	43.7313	37.0109	41.7509	36.5564	36.946	39.0887	32.5956	32.3683	27.8881	26.8816	44.7702	43.1793	21.265	38.4069		30.8099	41.686	47.4324	47.3025	41.3613	53.536	31.4268	38.5692	40.5172	33.8942	32.1735	37.2706
	28	28.375		18.2782		24.122	25.7129	15.616	19.1872	34.3162	25.6154	20.5508	18.3107	15.0317	22.6936	19.7392	27.1413	31.3294	38.5368	30.0957	34.3812	40.4847	34.8357	38.6341	33.8942	34.4136	36.1019	30.258	29.6736	25.5181	25.0636	42.4976	40.6795	19.6742	35.972		27.6932	38.2446	46.5558	45.1273	38.6991	50.7439	29.0568	36.1018	38.2121	31.4268	29.6736	34.4785
	29	26.2648		16.7847		21.6871	23.8948	14.4472	17.499	31.5567	23.6675	19.2846	16.8497	13.8629	21.0053	18.0185	25.0635	28.9918	35.7772	27.9205	31.8489	37.6602	32.3683	35.6473	31.4593	32.0112	33.602	27.5959	27.7257	23.6675	23.5052	40.0627	38.2446	18.2132	34.4461		25.518	35.3876	45.452	42.8222	36.3291	47.822	26.8492	33.7968	36.0044	29.4789	27.466	32.1085
	30	23.6351		14.9991		19.9015	21.7521	13.246	15.7134	29.2191	22.2065	17.6613	15.3238	12.4019	19.1223	16.59	23.0506	27.0763	33.2124	25.7777	29.4464	34.6409	30.0633	32.9202	29.2516	29.6737	31.0048	25.5505	25.9076	21.7196	21.8819	37.6927	35.972	17.2068	32.5631		23.3104	32.693	43.9911	40.6795	33.9591	44.9001	24.9662	31.5242	33.6669	27.1738	25.1609	29.7385
	31	21.6546		13.2784		18.0185	20.2586	11.6876	14.22	26.6219	20.5832	16.59	13.9927	10.9735	17.4341	15.0966	21.5897	25.031	31.0372	23.5376	26.9141	32.2709	28.0504	30.4203	27.3686	27.6608	28.9594	23.1805	23.7648	20.1288	20.2911	35.5175	33.2773	15.8757	30.1606		21.4598	29.8684	42.8223	38.277	31.8813	41.8483	23.213	29.771	31.9787	25.3557	23.4402	27.4984
	32	19.5444		12.2395		16.59	18.8951	10.4539	12.7266	24.5116	18.9275	15.2589	12.5967	10.1293	16.0706	13.6356	19.7716	23.3103	28.862	21.6871	24.9337	29.9983	26.3622	28.1477	25.3882	25.6154	26.557	21.5572	22.0766	18.6678	19.0574	33.4072	31.3943	14.8693	28.3426		19.6417	27.8231	41.4587	36.4914	29.8035	39.1861	21.4599	28.0503	29.8684	23.5376	21.6221	25.5829
	33	18.0185		11.1033		14.9992	17.3042	9.5449	11.5903	22.7909	17.8561	14.642	11.4279	9.3826	14.8693	12.8564	17.986	21.5572	26.7842	20.0638	22.9208	27.7257	24.5766	25.8102	23.3753	23.7649	24.7389	19.7067	20.3884	17.1744	17.9536	31.3294	29.5113	13.7979	26.6219		17.6289	25.4531	40.0952	34.5435	27.8881	36.881	19.8041	25.9401	28.1477	21.9468	20.0313	23.5051
	34	16.3627		10.0643		13.9278	16.103	8.7008	10.4864	20.9404	16.5899	13.3434	10.5189	8.4087	13.5707	11.9799	16.4925	20.1612	25.1609	18.3431	20.8755	25.9726	23.0507	23.8623	21.8169	22.0767	22.6936	18.4081	18.9599	15.8433	16.3303	29.5762	27.888	12.8889	24.9337		16.59	23.5701	38.6991	32.7903	26.2972	34.5111	18.473	24.3492	26.6868	20.2911	18.5704	21.9792
	35	15.2914		8.7657		12.7266	14.8369	7.6294	9.5449	19.1223	15.4861	12.5317	9.5125	7.4347	12.4019	10.8436	14.8368	18.7327	23.3753	16.4276	19.3496	23.9921	21.4274	22.0442	20.2586	20.5183	21.0054	16.8822	17.3691	14.707	15.3239	27.6283	25.9076	11.9474	23.4402		15.129	21.5248	37.3356	31.2644	24.8363	32.0112	17.1744	23.0506	24.9986	18.5704	17.2068	20.1936
	36	13.8304		7.8891		11.4929	13.7655	6.5256	8.6359	17.5964	14.1875	11.5253	8.6359	6.9152	11.2007	9.8371	13.3434	17.5314	21.7845	15.3238	17.9211	22.2065	19.7716	20.3235	18.8626	18.895	19.4145	15.7134	16.2977	13.6356	14.1876	26.0375	24.1869	11.1357	22.0442		13.7979	19.7067	36.0694	29.4139	23.2779	29.9983	15.8758	21.4923	23.6999	17.4665	16.2328	18.895
	37	12.4019		7.2398		10.454	12.7915	5.9412	7.5645	16.4601	13.3109	10.5189	7.8892	6.5581	10.3891	9.0904	12.0447	16.2328	20.2261	14.22	16.2329	20.2911	18.6678	18.7327	17.6613	17.3692	17.8237	14.3498	15.2913	12.4669	13.2136	24.2194	22.726	10.5513	20.4859		12.8564	18.2782	35.0955	28.1477	22.0442	28.2452	14.8693	20.1612	22.1091	15.8108	14.6095	17.3366
	38	11.428		6.5581		9.5125	11.7202	5.2269	7.1425	15.0316	12.3694	10.0968	7.0451	6.0062	9.4476	8.3762	11.298	15.129	18.96	12.7915	15.0966	18.8626	17.6938	17.4016	16.3302	16.2329	16.4602	13.3434	13.8953	11.5578	12.3046	22.7584	21.3624	10.0644	19.3496		11.4928	16.6224	33.5696	26.6543	20.5508	26.5894	13.6032	18.895	21.0378	14.8368	13.7005	16.3302
	39	10.3566		5.7789		8.7333	10.7137	4.8049	6.4932	13.6681	11.298	9.0579	6.4282	5.4543	8.5061	7.597	10.0643	14.0576	17.8237	11.6227	13.7655	17.4016	16.3303	15.9731	15.2913	14.8044	15.2589	12.3045	13.0836	10.5839	11.4929	21.1676	20.1287	9.2852	18.0834		10.7137	15.4537	32.2385	25.2907	18.9925	24.8363	12.6292	17.7912	19.9664	13.733	12.5967	15.0316
	40	9.6748		5.2919		7.7593	10.1618	4.1556	5.8438	12.759	10.5189	8.7333	5.8438	4.805	7.4996	7.1425	8.7657	13.181	16.5251	10.6812	12.6292	15.9082	15.194	14.8693	14.1226	13.6356	14.0902	11.4929	12.2395	9.6748	10.3891	20.0313	18.5379	8.8307	16.8822		9.415	13.9927	30.8424	23.7649	17.986	23.213	11.915	16.8497	18.5379	12.4668	11.5578	13.8303
	41	8.7008		5.1945		7.11	9.3502	3.6361	5.2595	11.9149	9.7397	7.7593	5.5841	4.5452	7.11	6.5256	7.9541	11.9473	15.4212	9.8371	11.7851	14.5771	14.2525	13.4732	13.1486	12.5642	12.8565	10.7786	11.1682	9.0904	9.8372	18.5054	17.3691	8.2787	16.1355		8.4735	12.9538	29.8035	22.6935	16.6225	21.8494	11.0384	15.7458	17.7912	11.7526	10.6812	13.0836
	42	7.8892		4.4802		6.2659	8.2788	3.0842	4.9348	10.8111	8.8956	7.4671	4.9673	4.318	6.4283	5.9412	7.045	11.2006	14.3499	8.8307	10.6812	13.4733	13.2136	12.3369	12.337	11.5903	12.1098	10.1942	10.4214	8.2139	9.4476	17.4665	16.2653	7.6944	15.2264		7.8567	11.8825	28.6997	21.5247	15.5511	20.2586	10.1943	14.642	16.4926	10.5838	9.902	11.9473
	43	7.0126		4.1881		5.7789	8.0191	2.7271	4.1881	10.1618	8.441	6.5581	4.6751	3.9933	5.7789	5.4543	6.2334	10.0968	13.311	8.0515	9.8371	12.4993	12.3695	11.6227	11.4279	10.6812	11.0059	9.3177	9.5773	7.8243	8.5061	16.2978	15.5835	7.2398	14.3174		6.9801	10.7462	27.6608	20.4534	14.5122	19.0898	9.3826	13.8304	15.7458	9.6748	9.1878	11.3305
	44	6.5256		4.0582		5.0971	7.2724	2.5648	3.7336	9.5449	7.9216	6.2334	4.1881	3.5388	5.292	4.9023	5.5841	9.6423	12.4019	7.597	9.1878	11.2981	11.7526	10.7786	10.5189	9.6099	10.3241	8.8307	8.993	6.8503	7.9866	15.2589	14.3823	6.7204	13.4733		6.7528	9.967	26.5245	19.4794	13.3759	17.9211	8.9606	13.1486	14.8368	9.1878	8.6034	10.0968
	45	5.8114		3.766		4.8049	6.5581	2.2076	3.5388	8.8631	7.3047	5.7789	3.831	3.1817	4.9024	4.6426	5.0322	8.8631	11.4604	6.8178	8.4411	10.4215	10.9085	9.7397	9.7072	9.0255	9.48	8.084	8.2138	6.4932	7.4672	14.22	13.2784	6.3633	12.5318		5.8763	8.7982	25.7453	18.2782	12.5967	16.8172	8.4736	12.272	14.0576	8.1814	7.8891	9.5124
	46	5.6166		3.1816		4.1231	6.5256	1.6232	3.0843	8.1164	6.8502	5.4218	3.5063	3.0843	4.3504	4.3504	4.5452	8.4735	10.7137	6.1685	7.8567	9.5449	10.0969	9.0254	8.993	8.1164	8.8956	7.7593	7.7268	5.7789	6.9477	13.4408	12.3369	6.1685	11.785		5.5192	8.3437	24.9337	17.7912	11.5903	15.7134	7.8243	11.3305	13.1811	7.597	7.4022	8.7657
	47	4.7725		3.1167		3.9284	5.3893	1.6882	2.7271	7.6944	6.558	4.8049	3.279	2.7921	3.9284	4.0258	3.9283	7.532	10.1618	5.4867	7.0451	8.9605	9.3826	8.4735	8.3437	7.6944	8.0515	7.2074	7.3697	5.3569	6.4607	12.5318	11.6876	5.9412	11.3955		5.1945	7.4996	23.6675	16.6224	11.0708	14.6745	7.4022	10.9084	12.4993	7.0126	6.8827	8.3112
	48	4.318		2.857		3.4738	5.227	1.5908	2.6297	7.11	6.2009	4.5127	3.0518	2.5973	3.5063	4.0258	3.5712	7.1424	9.3826	5.0971	6.6879	8.019	8.8956	7.7593	7.7593	6.8178	7.597	6.6879	6.7528	4.8699	6.1036	11.9149	10.9084	5.3568	10.876		4.5776	6.7204	22.5962	16.0056	10.3241	14.0901	6.8828	10.2916	11.9149	6.3633	6.2983	7.4995
	49	3.8634		2.4998		3.3764	4.8699	1.2337	2.4674	6.7853	5.4867	4.2855	2.7271	2.37	3.4089	3.7336	2.9219	6.3957	8.6684	4.7075	6.4607	7.3697	8.2788	7.0126	7.1425	6.4607	7.1425	6.1036	6.2983	4.6751	5.6491	10.9734	10.0643	5.162	9.9345		4.1231	6.5581	21.7845	15.0965	9.8696	13.0512	6.2659	9.7072	11.0059	5.8438	5.8438	7.3047
	50	3.6037		2.5972		3.0193	4.1556	1.0389	2.2077	6.4282	5.0322	3.8309	2.5973	2.4674	3.0518	3.344	2.6297	6.136	8.1814	4.0907	5.714	6.9152	7.7269	6.8827	6.7529	5.7464	6.688	5.6815	5.9087	4.1557	5.3894	10.5189	9.3176	4.8698	9.7072		3.6361	5.8438	21.1677	14.5121	8.9606	12.0448	6.0711	8.8631	10.5189	5.2919	5.4218	6.5905
	51	3.344		2.5323		2.8245	4.0907	0.9739	1.948	6.2009	4.8374	3.8634	2.4674	2.435	3.0194	3.0193	2.5323	5.7139	7.4996	3.8634	5.2919	6.2334	7.4671	6.4282	6.1036	5.3568	6.0387	5.227	5.5191	3.9609	4.7725	9.7072	8.7982	4.5127	9.48		3.5712	5.7789	20.6157	13.8953	8.4086	11.3955	5.6815	8.6034	10.0968	4.9673	5.1945	6.1684
	52	3.0518		2.3375		2.4999	3.7011	1.0064	1.8506	5.6166	4.4802	3.3764	2.6297	2.1103	2.6947	2.8245	2.1427	5.3568	7.2723	3.5712	5.2595	5.8114	6.9152	5.7139	5.7789	4.9673	5.5192	5.0322	5.162	3.7661	4.5777	9.2852	8.2787	4.5127	8.7333		3.0193	5.0971	19.6418	13.181	7.8243	10.876	5.3244	8.1813	9.2852	4.3179	4.8374	5.7788
	53	2.5648		2.305		2.4025	3.344	0.6168	1.5908	5.1945	4.2205	3.5063	2.3051	1.9155	2.6622	2.7921	1.7856	5.0321	6.4932	3.3764	4.74	5.3568	6.3633	5.3893	5.2919	4.4803	5.3894	4.9023	5.0646	3.5713	4.5452	8.506	7.4021	4.2855	8.3437		2.9544	4.7725	18.7977	12.7265	7.3373	10.1942	4.8699	7.532	8.8631	4.1556	4.675	5.3893
	54	2.2077		2.2401		2.0129	3.2141	0.5519	1.5259	5.2919	4.0582	3.0842	2.2726	2.1103	2.4674	2.6297	1.7531	4.7075	6.0062	2.9868	4.3179	4.9672	6.0386	5.0321	5.0646	4.4803	4.74	4.3179	4.7724	3.3115	3.9284	8.1489	6.8827	4.0907	7.7268		2.8894	4.6751	18.051	12.2071	7.0126	9.4151	4.8699	7.1749	8.6359	3.7985	4.3504	4.9997
	55	2.2402		1.9155		2.0453	2.8245	0.3246	1.6233	4.7725	4.0257	3.1492	2.0129	2.0778	2.435	2.4025	1.4609	4.2854	5.8763	2.5323	4.4153	4.5127	5.6815	4.5776	4.7075	3.9933	4.6102	4.1556	4.4802	3.1817	3.6687	7.5645	6.4282	3.9933	7.4022		2.6946	4.2205	17.6289	11.4928	6.4607	8.8632	4.4478	6.4931	7.8891	3.279	4.0257	4.7399
	56	1.9155		2.0129		1.6882	2.5648	0.2272	1.6233	4.3179	3.7011	2.8245	1.948	1.8181	1.9155	2.2077	1.0713	4.188	5.3569	2.6297	3.9284	3.9608	5.2919	4.3179	4.3179	3.6362	4.1557	3.766	4.3504	2.9869	3.6037	7.2398	6.4282	3.6037	7.11		2.5972	3.9608	17.0121	10.9084	6.0062	8.4411	4.1557	6.3633	7.6294	3.1816	3.8634	4.2854
	57	2.0129		1.8181		1.6882	2.435	0.2597	1.396	4.253	3.5063	2.5648	1.7856	1.6883	1.8831	2.1428	1.2012	3.7335	4.9673	2.305	3.7336	3.8959	5.1945	4.0582	3.9608	3.4738	4.0258	3.6037	4.0906	2.7272	3.2791	6.7853	5.6165	3.4089	6.8503		2.2726	3.6362	16.3627	10.6163	5.3893	7.8242	4.0583	6.0386	7.1424	2.7596	3.4089	4.253
	58	1.7532		1.6233		1.4285	2.4999	0.4545	1.4285	4.1881	3.3764	2.5972	1.8506	1.6233	1.9155	2.1752	0.8116	3.5063	4.4803	1.9155	3.4414	3.4414	4.9023	3.7985	3.8634	3.1492	3.7336	3.5063	3.9283	2.7921	2.9869	6.4931	5.3893	3.4414	6.2983		2.1103	3.4089	15.6485	9.902	5.227	7.4347	3.7336	5.5841	7.045	2.4999	3.5063	3.766
	59	1.5908		1.7531		1.2986	1.8506	0.2922	1.6882	3.8634	3.4089	2.37	1.9155	1.6233	1.7532	2.1752	0.7467	3.279	4.253	1.883	3.3115	3.279	4.4154	3.4413	3.6037	3.0842	3.4739	3.5388	3.6361	2.6622	2.922	6.1035	4.675	3.3115	6.1685		1.883	3.0842	15.0966	9.5124	4.9348	6.9152	3.6037	5.227	6.3957	2.4674	3.3439	3.7335
	60	1.2337		1.8505		1.3311	2.0129	0	1.2986	3.4738	2.9868	2.4349	1.6882	1.3961	1.461	2.1752	0.7791	3.2141	3.8959	1.7207	3.1492	2.9544	4.1556	3.279	3.5388	2.6622	3.2466	3.1492	3.5712	2.4025	2.5973	5.8438	4.4153	3.3115	5.9737		1.7531	2.857	14.5771	8.928	4.6751	6.5581	3.4414	5.1296	6.2009	2.0129	3.2141	3.3439
	61	1.1688		1.7207		1.1038	1.9155	0.0324	1.1688	3.4414	2.8245	2.2401	1.5908	1.3311	1.5584	2.0129	0.5519	3.0193	3.5712	1.7531	2.9219	3.0193	4.1232	3.0193	3.279	2.7596	3.0194	3.0842	3.4089	2.5324	2.5973	5.4867	4.4478	3.2141	5.4542		1.883	2.8245	14.0901	8.5384	4.318	6.1685	3.2791	4.74	5.9412	2.0778	3.0842	3.4413
	62	1.1688		1.8505		1.2337	1.5909	0.3246	1.3636	3.279	2.7596	2.2726	1.4285	1.1363	1.4935	1.883	0.2597	2.792	3.4089	1.2986	2.9544	2.5323	3.8959	2.8245	3.2466	2.3051	2.7921	2.857	3.2141	2.5324	2.5973	4.9672	3.8958	2.9868	5.227		1.6557	2.5323	13.5707	8.3761	3.9933	5.9737	3.1492	4.5452	5.5841	1.7207	3.0193	3.0517
	63	1.1039		1.7207		1.0714	1.4935	0	0.9415	3.0842	2.6622	2.1752	1.3636	1.2662	1.4935	1.7856	0.1623	2.6946	3.2466	1.2661	2.5648	2.3375	3.5712	2.8245	2.9868	2.4025	2.6947	2.7921	3.3439	2.5324	2.2726	4.9997	3.6686	2.8894	4.9023		1.7207	2.7271	13.1811	7.8891	3.8634	5.649	2.7596	4.3179	5.6815	1.5584	2.9544	2.9543
	64	1.1039		1.7207		1.0714	1.3636	-0.1624	0.8766	2.7271	2.3375	2.0453	1.4934	1.3636	1.3311	1.6882	0.2272	2.4349	2.9544	1.2986	2.4674	2.1427	3.4089	2.5323	2.8894	2.2726	2.435	2.7921	3.0842	2.37	2.0454	4.4478	3.1816	2.857	4.6426		1.4285	2.37	12.9214	7.6943	3.7985	5.0322	2.922	4.0582	5.0646	1.5584	2.8245	2.6946
	65	0.8766		1.4285		0.9415	1.2662	0.0324	0.8766	2.8245	2.4024	1.883	1.5584	1.0714	1.3636	1.5908	0.0649	2.2401	2.7596	1.0714	2.6947	2.0453	3.1817	2.4674	2.792	1.9804	2.2402	2.9219	3.0193	2.1752	2.1753	4.5777	3.1167	2.6622	4.9023		1.396	2.2077	12.3045	7.2398	3.4739	4.8699	2.7921	3.8309	4.9023	1.396	2.4349	2.6297
	66	0.7467		1.396		0.974	1.2013	0.1298	0.8441	2.7596	2.305	1.7531	1.6558	1.0065	1.1363	1.7532	-0.1299	2.0128	2.5323	0.9415	2.2726	2.0129	2.9219	2.37	2.6622	2.1103	2.3051	2.5323	2.792	2.0778	1.9805	3.9933	2.8894	2.6297	4.4803		1.2661	2.2401	11.6228	7.0775	3.3115	4.6101	2.4025	3.7011	4.7724	1.2012	2.4998	2.4673
	67	0.8766		1.4934		0.8441	1.1688	0.0324	0.5195	2.4674	2.4024	1.7207	1.5259	1.2013	1.1363	1.7532	0.2272	2.1102	2.4025	0.7142	2.1103	1.5584	2.7921	2.1752	2.5323	1.7532	2.0129	2.4349	2.9219	1.9155	1.8181	4.253	2.8245	2.8245	4.0907		0.9415	2.1427	11.3955	6.7204	3.1817	4.4803	2.3376	3.3115	4.6426	1.1038	2.4349	2.4349
	68	0.8441		1.2337		0.8441	0.974	-0.0974	0.7792	2.5323	2.2726	1.6882	1.3636	1.1688	0.8442	1.8506	-0.1299	2.0453	2.2726	0.9415	2.3051	1.5584	2.7921	2.0128	2.3375	1.9155	1.9155	2.1427	2.7595	1.8831	1.7207	3.766	2.37	2.5648	4.0582		1.1363	2.0778	11.1033	6.558	2.7921	4.1232	2.3376	3.279	4.5776	1.0714	2.37	2.3375
	69	0.8117		1.5259		0.7467	0.8766	-0.2273	0.7467	2.37	2.305	1.5908	1.4285	1.1363	1.1688	1.5908	-0.3247	2.0778	1.8181	0.8116	2.0453	1.4285	2.5973	2.0453	2.2077	1.6558	1.9155	2.1427	2.5972	1.7207	1.6883	3.6686	2.37	2.4349	4.0582		0.909	1.883	10.5189	6.1685	2.857	3.7985	2.2077	3.3439	4.0907	0.7792	2.2726	2.0453
	70	0.5519		1.2986		0.6493	1.0389	-0.3247	0.5519	2.3375	2.2726	1.2661	1.4934	1.0065	1.0389	1.4934	-0.2922	1.8505	1.948	0.5194	1.6882	1.2986	2.4349	2.0453	2.1427	1.7532	1.8181	2.1103	2.6297	1.6233	1.6233	3.279	2.1427	2.4024	3.5388		1.0713	1.7207	10.2267	6.1685	2.5648	3.6362	2.3376	3.0193	4.2205	0.974	2.2726	2.2401
	71	0.3571		1.3635		0.5844	0.6169	-0.0974	0.5519	2.4025	2.1102	1.6233	1.3311	0.8442	1.0065	1.5908	-0.5195	1.883	1.6233	0.5844	2.0453	1.1688	2.4025	1.7206	2.1752	1.5908	1.5909	2.1752	2.5647	1.6233	1.4935	3.4738	2.2076	2.3375	3.3764		0.974	1.883	9.7722	5.649	2.5973	3.6686	2.3051	2.792	3.9283	0.7792	2.2726	1.9154
	72	0.5844		1.2986		0.4545	1.0065	0.0649	0.5519	2.4025	1.9154	1.3311	1.2012	1.1688	0.974	1.4934	-0.3896	1.4284	1.5259	0.5844	1.7532	1.1038	2.2077	1.6557	2.0453	1.4285	1.6233	1.9479	2.5972	1.6558	1.3636	2.8894	1.7856	2.5323	3.4414		1.0064	1.461	9.5774	5.8113	2.2726	3.2141	1.9155	2.792	3.7011	0.6818	2.0778	1.8505
	73	0.4221		1.396		0.5195	0.6818	-0.0974	0.6169	2.1752	1.9804	1.3635	1.1363	1.0714	1.0389	1.4934	-0.2922	1.5908	1.6233	0.5844	1.5584	1.2986	1.9155	1.818	1.9804	1.5259	1.5584	1.7856	2.2726	1.4285	1.461	3.2141	1.7531	2.4998	3.2466		1.2012	1.7532	9.5125	5.4217	2.0129	3.0843	1.7532	2.792	3.7335	0.8116	1.9804	1.7856
	74	0.6493		1.1038		0.487	0.6169	-0.3896	0.5844	2.3375	1.8505	1.2012	1.1363	0.9415	1.1039	1.4285	-0.4221	1.2986	1.396	0.3246	1.6558	0.7792	2.0778	1.5259	1.8505	1.2337	1.3636	1.6882	2.4349	1.461	1.3311	2.6622	1.6557	2.37	3.2466		0.909	1.5259	9.1554	5.2269	1.9155	2.8895	1.7857	2.6297	3.4089	0.5844	2.0453	1.7531
	75	0.487		1.0713		0.5195	0.8766	-0.2922	0.7143	2.5648	1.7206	1.3635	1.1363	1.0065	0.974	1.2987	-0.6169	1.5583	1.3311	0.3246	1.5584	0.8441	1.9804	1.4285	1.7207	1.2986	1.461	1.7856	2.3375	1.5259	1.0714	2.792	1.6882	2.4349	3.3115		0.974	1.5259	8.7008	4.9023	1.8506	2.8895	1.8506	2.5972	3.1492	0.5844	1.883	1.7206
	76	0.4221		1.1687		0.3571	0.3896	-0.065	0.8117	2.0778	1.8505	1.0714	1.2662	1.0065	0.7792	1.1688	-0.2922	1.331	1.1363	0.3571	1.4934	0.8116	1.9155	1.6557	1.8181	1.4285	1.3311	1.6558	2.1102	1.4285	1.2987	2.5323	1.396	2.2401	2.8894		0.6493	1.5259	8.2463	4.675	1.883	2.5648	1.8181	2.305	3.4089	0.3896	1.9804	1.6232
	77	0.1299		0.974		0.4221	0.6818	-0.1624	0.6493	1.9155	1.9804	1.1363	1.3311	0.8766	0.7792	1.1039	-0.7467	1.5583	0.9091	0.2272	1.461	0.7467	1.8181	1.4609	1.9155	0.974	1.1363	1.8506	2.4998	1.2662	1.1688	2.792	1.1363	2.1103	2.9219		0.7142	1.4285	7.9541	4.6101	1.8506	2.4674	1.6558	2.305	3.1816	0.5844	1.8505	1.7531
	78	0.2922		1.1038		0.3247	0.4546	-0.4221	0.9091	2.0453	1.7856	1.1038	1.1038	0.6169	0.9091	1.2337	-0.8441	1.331	0.8441	0.1298	1.2662	0.6818	1.6233	1.2012	1.8505	1.3636	1.2662	1.5584	2.2401	1.4285	1.1363	2.3375	1.2012	2.2401	2.8245		0.6493	1.5259	7.8243	4.3504	1.7856	2.2726	1.5909	2.4349	2.9219	0.3247	2.1427	1.4934
	79	0.2273		1.3635		0.487	0.5844	-0.2922	0.8441	2.1103	1.7206	1.0389	1.2986	0.5195	0.7792	1.2337	-0.6169	1.1687	0.6818	0.1298	1.2986	0.6818	1.461	1.1687	1.6882	1.0714	1.2662	1.6882	2.4024	1.2987	1.039	2.4999	0.9739	2.37	2.5648		0.6818	1.4285	7.597	4.5127	1.461	2.2077	1.4935	2.1102	2.8894	0.4545	1.9804	1.4609
	80	0.3896		1.2337		0.3247	0.1948	-0.2922	0.4545	1.9804	2.0778	1.1038	1.1688	0.7143	0.7143	1.2013	-0.5519	0.9415	0.8766	0.1298	1.2337	0.7792	1.7532	1.1363	1.6882	1.3311	1.1039	1.461	2.305	1.1688	1.1039	2.1427	1.2661	2.1752	2.6947		0.8766	1.5584	7.3697	4.3179	1.6882	2.1103	1.5584	1.9804	2.8245	0.5195	1.8181	1.5258
	81	0.4221		1.0064		0.5195	0.4546	-0.2598	0.487	1.7207	2.0128	1.0389	1.2012	0.8442	0.7143	1.1039	-0.8441	0.9415	0.8441	0.2922	1.2986	0.4545	1.5584	1.1038	1.4934	0.909	1.0389	1.5259	2.1752	1.2337	0.8442	2.1752	0.8765	2.2726	2.6297		0.7467	1.2337	7.0776	4.1231	1.5584	2.2401	1.5259	2.1102	2.857	0.2922	1.9155	1.3635
	82	0.2273		1.2337		0.2922	0.4221	-0.3896	0.6493	1.9155	1.6233	1.2337	1.2986	0.7143	1.0714	1.0389	-0.8117	0.909	0.6493	0.0649	1.1688	0.4545	1.4285	1.0713	1.7531	1.2986	1.0389	1.5259	2.2076	1.2013	0.974	2.1427	0.8765	2.4024	2.4999		0.7467	1.396	7.0451	4.1231	1.5584	1.883	1.3311	2.0128	2.7596	0.5195	1.7531	1.331
	83	0.2922		1.1363		0.5519	0.1948	-0.2273	0.2597	1.883	1.6557	1.0064	1.2986	0.6494	0.8442	0.9415	-0.7467	0.909	0.6818	-0.0649	1.0714	0.4221	1.3311	0.909	1.6233	0.8441	0.8766	1.8506	2.1102	1.2337	0.974	2.0778	0.6817	2.0778	2.5973		0.5844	1.3311	6.5906	4.1231	1.461	1.6882	1.2662	1.7531	2.8894	0.3896	1.5908	1.2661
	84	0.065		0.9415		0.2597	0.487	-0.4546	0.3571	1.6233	1.7531	1.2337	1.2986	0.5195	0.7143	0.974	-0.9415	1.1363	0.4221	0.1948	1.3311	0.5519	1.5584	0.909	1.5908	1.2012	0.9091	1.5584	2.2076	1.1363	0.7468	1.8505	0.6493	2.0778	2.4349		0.4545	1.1363	6.2984	3.9933	1.1039	1.7856	1.461	1.8181	2.4024	0.2273	1.6233	1.5258
	85	0.4221		0.974		0.3896	0.2598	-0.487	0.4545	1.6882	1.396	1.0389	1.1363	0.7792	0.7792	0.9415	-1.0065	0.909	0.3896	0.0649	1.0714	0.5194	1.2662	0.9739	1.2662	0.8766	0.8117	1.6558	1.9804	1.2013	1.0714	1.883	0.7467	2.2401	1.9804		0.6168	1.1363	6.1036	3.8309	1.2013	1.7207	1.4935	1.8505	2.6622	0.487	1.396	1.1038
	86	0.1948		1.0389		0.1623	0.1624	-0.2273	0.3247	1.6557	1.2986	0.974	1.0714	0.6169	0.8442	1.0065	-0.8117	0.8765	0.4221	0	0.8766	0.2273	1.1039	0.8116	1.2337	0.8116	0.9416	1.3311	1.883	1.0389	0.7468	1.8505	0.6817	1.9804	2.1427		0.487	0.8766	6.1036	3.7985	1.1688	1.5908	1.1688	1.6557	2.4998	0.1623	1.6882	1.396
	87	0.1948		0.8116		0.2597	0.6169	-0.3896	0.2273	1.5583	1.4934	0.909	1.1363	0.7468	0.5844	1.1039	-0.9091	0.8116	0.1299	0.0324	1.1363	0.3571	1.396	0.6493	1.3636	0.8441	0.8442	1.396	1.9804	0.9415	0.5844	1.9804	0.5519	2.0453	2.2401		0.8116	1.1038	6.0062	3.6037	1.1363	1.4934	1.1039	1.7531	2.2726	0.2597	1.6882	1.0064
	88	0.0325		0.9415		0.0325	-0.0649	-0.5844	0.4221	1.4934	1.4934	1.1363	1.0714	0.5195	0.4221	1.1039	-0.8441	0.7467	0.3571	0.1298	1.0389	0.4221	1.3636	1.0713	1.2986	0.9415	0.8442	1.5908	2.0778	1.0389	0.8442	1.6882	0.3246	2.0778	2.0129		0.487	1.0714	5.5517	3.5712	1.0389	1.4934	1.1363	1.5259	2.6297	0.2597	1.5583	1.4284
	89	0.0974		1.0389		0.0974	0.3247	-0.2598	0.3896	1.4285	1.5259	0.9415	1.0389	0.7792	0.5195	0.9415	-0.7792	0.6168	0.1623	0.0649	0.8117	0.1948	1.1363	0.909	1.1363	0.909	0.8117	1.4934	1.7856	0.8766	0.7792	1.7207	0.5194	1.9804	2.1103		0.909	1.1038	5.3893	3.4738	1.0065	1.396	1.0389	1.6233	2.2076	0.0974	1.5583	1.1687
	90	0.065		1.0713		0	0.1624	-0.3896	0.3247	1.3311	1.4609	0.8441	1.0064	0.552	0.7468	0.9415	-1.0389	0.7791	0.2273	-0.0325	1.0064	0.1948	1.1039	0.8116	1.2012	0.8441	0.7143	1.396	1.818	0.8117	0.7468	1.7207	0.2922	1.9155	2.1427		0.5519	1.2986	5.227	3.279	0.8441	1.3636	1.1688	1.5583	2.305	0.2597	1.5259	1.1038
	91	0.3896		1.0064		0.2273	0	-0.4221	0.3571	1.3636	1.4934	0.9415	1.0714	0.487	0.552	0.974	-1.1363	0.6168	0.2273	0.0649	1.0064	0.2922	1.2013	0.6493	1.1363	0.7467	0.9416	1.2662	1.9154	0.9091	0.7468	1.6557	0.3896	1.7531	2.0453		0.7467	0.974	5.227	3.0842	0.7467	1.3311	1.3961	1.5908	2.2401	0.0649	1.5908	1.1687
	92	0.1624		0.974		0.1948	0.0974	-0.552	0.4545	1.4285	1.5908	0.8441	0.974	0.4221	0.552	1.2013	-0.974	0.8116	0	0.0974	0.8441	0.1948	0.974	0.8765	1.2012	0.974	0.6169	1.2012	1.6557	0.8117	0.6169	1.4285	0.0974	1.8181	2.0129		0.5519	1.2986	4.9998	3.0842	0.8441	1.2662	1.0065	1.3635	2.1427	0.2922	1.4285	1.0389
	93	0.0325		0.7792		0.2273	0.1299	-0.4221	0.3896	1.4285	1.4609	0.7467	1.1038	0.4546	0.5844	1.2337	-1.0714	0.7467	0.065	0.2597	0.909	0.0325	1.1039	0.7467	1.2012	0.7143	0.8766	1.2662	1.7531	0.8117	0.7792	1.3311	0.2922	1.8505	2.0129		0.487	1.1688	4.8699	3.0193	0.9091	1.1038	0.9416	1.4934	2.1103	-0.0325	1.4934	1.1363
	94	-0.0974		0.8116		0.1623	0.065	-0.3247	0.3571	1.2662	1.2012	0.7142	1.2337	0.5844	0.8442	1.0389	-1.0714	0.6817	0	0.0649	0.8766	0.2597	1.1688	0.5519	1.2337	0.909	0.6494	1.5584	1.818	0.9091	0.6818	1.4285	0.1623	1.8181	1.7207		0.487	1.0389	4.6102	3.0842	1.2013	1.2337	1.0389	1.4934	1.9155	0.1623	1.5908	0.9415
	95	0.1624		0.909		0.1948	0.0325	-0.4546	0.5195	1.4285	1.2337	0.7792	1.2012	0.3896	0.7792	1.0065	-0.8441	0.4545	-0.1298	-0.0649	0.8441	0.2597	1.0714	0.6817	1.3311	0.5195	0.6494	1.3311	1.6882	0.9091	0.487	1.4934	0.4869	1.9155	1.8181		0.2922	1.1038	4.5777	2.8894	0.9091	1.1688	1.0714	1.3311	2.0453	0.1948	1.5908	1.2336
	96	0.1299		0.7792		0.1623	0.1624	-0.4221	0.487	1.5583	1.2012	0.7142	0.974	0.2922	0.4546	0.9091	-1.0714	0.5519	0	0.0649	0.909	0.0974	0.7792	0.7791	1.2337	1.0389	0.6818	1.2662	1.7856	1.0389	0.7468	1.4934	0.0974	1.6882	1.9479		0.4545	0.8766	4.3504	3.0842	0.8117	1.1688	1.0389	1.4285	2.0129	-0.0974	1.4934	0.8765
	97	0.065		0.8116		0.2597	-0.0649	-0.3572	0.4221	1.4609	1.0389	0.7467	1.0389	0.3896	0.4546	1.0389	-1.1688	0.4869	-0.0649	0.0974	0.7467	0	1.0065	0.4869	1.1688	0.6493	0.6494	1.2337	1.6557	0.9415	0.9091	1.3636	0.1623	1.6882	1.9155		0.422	1.1363	4.3829	2.857	0.6493	0.9091	0.8117	1.2986	1.8505	0.1948	1.3311	1.1687
	98	0		1.0389		0.2597	0.065	-0.487	0.5519	1.2986	1.2012	0.7792	0.9415	0.7468	0.3896	0.9415	-1.1363	0.5843	0.065	0.0649	0.7792	0.0325	0.974	0.4545	1.0389	0.6493	0.552	1.0389	1.8505	0.9415	0.487	1.2986	0.0974	1.5908	1.883		0.487	0.7792	4.253	2.9543	0.7467	1.1363	1.0065	1.396	2.2726	-0.1299	1.4609	0.9739
	99	0		0.909		-0.0325	0.2273	-0.487	0.487	1.4609	1.2661	0.6818	0.9091	0.4546	0.6169	0.974	-1.2013	0.4869	0	-0.0974	0.7467	0.2922	0.974	0.5519	1.1038	0.6169	0.6169	1.1688	1.5908	0.7468	0.5844	1.2012	0.2272	1.4934	1.7531		0.6168	0.909	4.2855	3.0193	0.7467	1.1038	0.974	1.2661	1.7856	-0.1299	1.3311	1.0713
	100	0.065		0.6493		0.2597	-0.1623	-0.2922	0.1623	1.4609	1.2337	0.8116	0.974	0.3247	0.2922	0.974	-1.2987	0.6817	-0.1948	0.0974	0.6818	-0.0325	1.0714	0.422	1.2012	0.6493	0.5195	1.2986	1.6232	0.8442	0.5195	1.2012	0.1623	1.6233	1.6233		0.2922	0.8441	4.1556	2.7596	0.5844	0.9415	0.9416	1.3635	1.9804	0.0325	1.2337	0.9739
	101	-0.0974		0.7467		0.0325	0.065	-0.2922	0.2597	1.3636	1.2986	0.7142	1.0714	0.3896	0.4221	1.0389	-1.0389	0.6817	-0.1298	0.2597	0.8766	0.0325	1.0714	0.5194	1.2337	0.6169	0.487	1.1363	1.7206	0.8442	0.552	1.2986	0.0324	1.6557	1.7856		0.4545	0.8441	3.831	3.0193	0.5844	0.8117	0.8766	0.9415	1.883	-0.2597	1.3311	0.9415
	102	0.2273		0.9415		0.0974	0	-0.5844	0.1623	1.3636	1.396	0.974	1.0714	0.5195	0.6169	0.8117	-1.0065	0.5843	-0.2922	-0.0974	0.487	0	0.974	0.422	1.1363	0.6169	0.5844	1.1688	1.5258	0.7143	0.6169	1.0389	0.1948	1.6882	1.6882		0.2597	0.909	3.6037	2.7596	0.5195	0.8441	0.7143	1.396	1.7856	0.1299	1.2986	0.909
	103	0.0974		0.6493		-0.0325	-0.0324	-0.6169	0.2273	1.4934	1.4609	0.6493	0.8441	0.4221	0.6494	0.7792	-1.2337	0.4545	-0.2272	-0.0325	0.6818	0.1948	0.9091	0.4545	1.0064	0.6818	0.4221	1.0714	1.7206	0.6169	0.5195	1.2662	-0.1948	1.6233	1.6557		0.3246	0.7792	3.6362	2.7596	0.5195	0.9415	0.7792	1.2661	1.6882	-0.1299	1.2986	1.0389
	104	0.065		0.7142		0.1299	0	-0.2598	0.1948	1.4609	1.1687	0.974	0.8766	0.4221	0.4221	0.7467	-1.2337	0.3246	-0.2272	0.1623	0.8441	-0.0974	1.0065	0.422	0.974	0.6493	0.552	0.974	1.5583	0.8442	0.4221	1.0389	0.1623	1.6557	1.7531		0.3896	1.0714	3.7336	2.4998	0.5519	0.9091	0.8117	1.0064	1.7531	-0.0974	1.4934	0.9739
	105	-0.1298		0.7792		-0.0325	0	-0.4221	0.1948	1.2337	1.2986	0.7792	0.8117	0.1948	0.4221	0.8441	-1.1688	0.4869	-0.2922	0.0974	0.6818	0	0.8766	0.3571	1.0389	0.8116	0.4221	1.0064	1.5908	0.7468	0.5195	1.4934	0.0324	1.4934	1.7207		0.4545	0.8441	3.6362	2.6297	0.4545	0.8766	0.974	1.2337	1.7207	-0.0974	1.4285	0.9415
	106	-0.0649		0.7467		0.1299	-0.1623	-0.7143	0.3247	1.2662	1.2337	0.7792	1.0389	0.3572	0.7143	0.8766	-1.3311	0.2921	-0.1298	-0.1299	0.5519	0.0974	0.9415	0.1948	1.0064	0.5519	0.4546	1.2662	1.4284	0.8442	0.7143	0.8441	0.0324	1.5259	1.5584		0.5519	0.974	3.2791	2.4349	0.3896	0.7792	0.8766	1.3635	1.7207	-0.0325	1.4609	0.7467
	107	0.065		0.7467		-0.0649	0	-0.4221	0.0974	1.4934	1.1038	0.7467	0.974	0.2922	0.5195	0.9091	-1.2987	0.4869	-0.3246	-0.0325	0.7467	0.0325	1.1363	0.2597	0.8766	0.6169	0.487	1.0714	1.6557	0.6169	0.2598	1.2986	-0.1948	1.5259	1.6233		0.4545	0.9415	3.2141	2.5648	0.4221	0.6169	0.5844	1.1687	1.6882	-0.1299	1.2012	0.9415
	108	0.1299		0.8766		0.0974	0.0974	-0.3572	0.2922	1.1363	0.9415	0.8441	1.0064	0.2922	0.1299	0.7467	-1.1039	0.3895	-0.3246	-0.1948	0.5519	0	0.974	0.3571	0.8116	0.5844	0.2922	1.1363	1.6882	0.6494	0.6169	0.7792	0.0649	1.4285	1.7531		0.6818	0.7143	3.2791	2.305	0.3571	0.8441	0.8442	0.9739	1.6557	-0.0649	1.2986	0.8116
	109	0.0974		0.8441		0	-0.1623	-0.4546	0.4221	1.1363	1.0713	0.7142	0.9091	0.1624	0.2922	0.5195	-1.2662	0.4869	-0.1623	-0.0649	0.6818	-0.1623	0.8766	0.2272	0.7467	0.5195	0.487	1.0714	1.3635	0.487	0.4221	1.3311	0.0324	1.6233	1.3636		0.2922	0.8441	3.3115	2.5648	0.5519	0.8441	0.8442	1.0713	1.5583	0.1299	1.3311	0.8765
	110	-0.0324		0.7792		0.1948	0.2273	-0.552	0.1623	1.2337	1.2986	0.7142	0.9415	0.1948	0.7143	0.5195	-1.1688	0.3895	-0.2922	-0.0974	0.7143	0.0974	0.9091	0.0974	0.974	0.7143	0.4221	1.0064	1.4284	0.552	0.4221	0.8766	0.0324	1.4285	1.5259		0.487	0.8116	3.1167	2.37	0.3571	0.7792	0.8442	1.1363	1.8505	-0.3571	1.1363	0.8116
	111	-0.1623		0.7467		0.0649	-0.1298	-0.552	0.3247	0.974	1.2337	0.7467	0.9091	0.1948	0.4546	0.6493	-1.1688	0.3246	-0.2922	-0.1623	0.6169	-0.0325	1.0065	0.1298	0.9415	0.5519	0.5195	1.1688	1.5258	0.4221	0.5195	1.2012	-0.1948	1.4609	1.6557		0.2272	0.7143	3.0518	2.4674	0.5844	0.5195	0.8117	1.2012	1.5583	-0.0649	1.2012	0.9415
	112	0		0.7142		0.1299	-0.1623	-0.6169	0.3896	0.9415	1.1363	0.5844	1.0714	0.2922	0.2922	0.7143	-1.3961	0.2921	-0.2922	-0.0974	0.6169	-0.1948	0.8117	0.3571	0.8441	0.5844	0.2922	1.2662	1.6557	0.4546	0.3247	0.8766	0.0974	1.3635	1.396		0.3246	0.909	2.9219	2.3375	0.4545	0.7143	0.6818	0.9739	1.4609	-0.0974	1.1363	0.7142
	113	0.0325		0.5844		0.0649	0.065	-0.487	0.2922	1.0064	1.3311	0.6168	0.9091	0.065	0.2922	0.7792	-1.2662	0.3246	-0.5194	-0.0974	0.487	-0.0649	1.1688	0.0649	0.7792	0.487	0.5195	1.0714	1.396	0.3247	0.5844	1.2337	-0.065	1.3635	1.6557		0.1623	0.6818	2.8245	2.5648	0.1624	0.6493	0.6818	0.9739	1.7856	-0.0974	1.3635	0.8116
	114	0.3247		0.8441		0.1299	-0.2922	-0.2273	0.2922	1.0389	1.2012	0.5844	0.8766	0.2598	0.487	0.8117	-1.1039	0.2597	-0.1948	-0.1299	0.6169	-0.1948	0.9415	0.2597	0.8116	0.5844	0.2922	1.1363	1.4934	0.487	0.7143	0.7467	0	1.5259	1.8181		0.2272	1.1038	2.8895	2.4024	0.2598	0.6818	0.8117	1.2986	1.5583	-0.1948	1.1687	0.8116
	115	0		0.7142		-0.1299	0.065	-0.4546	0.4545	0.909	1.0713	0.7142	0.8117	0.4221	0.5844	0.7792	-1.1363	0.422	-0.487	-0.2597	0.8117	-0.1623	0.8766	0.422	0.8441	0.5195	0.3896	0.8766	1.5258	0.5195	0.2273	1.2986	-0.0325	1.6557	1.396		0.487	0.7143	2.857	2.4674	0.1948	0.5519	0.9091	0.9739	1.4609	-0.0325	1.2661	0.6817
	116	-0.1298		0.487		-0.0325	0.065	-0.6169	0.6493	1.0064	0.909	0.422	0.7792	0.1948	0.3572	0.7467	-1.4285	0.3571	-0.0974	-0.0325	0.4221	-0.2273	0.7143	0.2597	0.7792	0.4221	0.3247	0.909	1.3311	0.3896	0.3896	0.7467	-0.2273	1.4285	1.5584		0.2922	0.9415	2.6622	2.4674	0.3896	0.6169	0.6818	1.0713	1.5583	-0.2273	1.2986	0.8765
	117	0		0.9415		-0.1623	-0.1948	-0.7143	0.2922	1.2012	1.0713	0.5519	0.8441	0.1299	0.2598	0.8117	-1.0389	0.422	-0.3246	0	0.5519	-0.1623	0.974	0.1298	0.8441	0.487	0.3247	0.8766	1.6557	0.6494	0.552	1.0714	-0.0974	1.5259	1.3311		0.5844	0.8116	2.7921	2.2726	0.2598	0.8117	0.6169	0.8765	1.5583	-0.2597	0.974	0.6493
	118	-0.2272		0.7467		-0.0649	-0.0649	-0.3896	0.3571	1.0389	0.9739	0.6493	0.9091	0.1624	0.3572	0.8441	-1.2337	0.2921	-0.4545	-0.1948	0.5844	0.0974	1.0389	0.2922	1.0389	0.5195	0.2598	1.1688	1.4284	0.5844	0.2598	0.7792	-0.1948	1.5259	1.3311		0.1948	0.909	2.6622	2.5323	0.1624	0.6169	0.7143	1.2012	1.6233	-0.0649	1.0713	0.9739
	119	0		0.5519		-0.0325	0.0974	-0.3247	0.2597	0.8766	0.8441	0.487	0.974	0.1948	0.4546	0.974	-1.4285	0.2921	-0.487	-0.2597	0.3571	-0.2922	0.7792	0.2597	1.1688	0.5844	0.1948	0.8116	1.4934	0.6818	0.3572	1.0714	0.0974	1.3311	1.6233		0.1298	0.8766	2.4674	2.1427	0.1624	0.4545	0.7792	1.0389	1.3635	-0.1623	1.0064	0.5843
	120	-0.0324		0.7467		-0.1623	-0.1948	-0.6169	0.0325	1.0389	1.0713	0.487	0.974	0.3572	0.1948	0.8766	-1.3311	0.1623	-0.5519	-0.0974	0.6169	-0.1623	0.974	0.1623	0.974	0.3896	0.3896	1.1038	1.5258	0.6169	0.3572	0.8766	-0.2273	1.396	1.5908		0.3246	0.7792	2.4674	2.2076	0.2598	0.3896	0.7792	1.2012	1.6233	-0.0649	1.2012	0.8765
	121	-0.0974		0.6818		-0.0649	-0.3246	-0.7792	0.1623	1.1363	1.0389	0.422	0.7467	0.1948	0.2273	0.9091	-1.2013	0.1947	-0.5194	0.0649	0.6169	-0.2273	0.7143	0.422	0.8116	0.6169	0.0974	0.6818	1.2661	0.6818	0.4546	0.974	-0.0325	1.396	1.4934		0.1298	0.974	2.4999	2.0778	0.1624	0.5844	0.487	0.8116	1.2337	-0.0974	1.2661	0.7467
	122	-0.1298		0.6493		-0.1623	0.1299	-0.5195	0.1948	1.0389	0.9739	0.6818	0.9415	0.0974	0.5844	0.7143	-1.2337	0.1947	-0.2922	-0.0974	0.2597	0	0.5844	0.3246	0.7792	0.3896	0.3572	0.8116	1.396	0.6169	0.3572	0.7792	-0.2598	1.4934	1.5908		0.4545	0.6169	2.5648	2.1427	0.2922	0.487	0.6494	0.909	1.5908	-0.1948	1.0389	0.7467
	123	-0.0649		0.4545		0	-0.2597	-0.4546	0.0974	0.909	1.0713	0.487	0.9091	0.0325	0.5195	0.7467	-1.1688	0.2921	-0.3896	0.0324	0.5844	-0.3896	0.6493	0.2597	0.8766	0.5195	0.1299	0.7467	1.396	0.5195	0.552	1.1363	-0.1948	1.4285	1.4285		0.4545	0.909	2.2726	2.1752	0.1624	0.6818	0.6818	1.2012	1.4285	-0.0974	1.2661	0.6817
	124	-0.1948		0.7142		0.0325	-0.1623	-0.6169	0.0649	1.2012	1.1363	0.6818	0.9091	0.1624	0.2598	0.7143	-1.2337	0.3246	-0.3571	0.0324	0.5195	0.0325	1.0389	0.5519	0.909	0.4221	0.3896	1.0389	1.4934	0.6818	0.2273	0.8116	-0.1299	1.5259	1.2662		0.3571	0.6169	2.1752	2.1752	0.1299	0.4545	0.6494	1.0064	1.2986	-0.1948	1.1687	0.8765
	125	0.0974		0.4545		0	0.1948	-0.5844	0.3571	1.1363	1.3635	0.5844	0.9415	0.1624	0.3572	0.8117	-1.3961	0.2921	-0.422	0	0.4221	-0.1299	0.7792	0.5519	0.7467	0.4545	0.1299	1.0064	1.2661	0.5195	0.3247	0.909	-0.2273	1.4609	1.3636		0.5519	0.5195	2.1428	2.1427	0.3247	0.3896	0.7468	0.7791	1.4934	-0.3247	1.1038	0.5519
	126	0		0.5519		-0.0974	-0.3246	-0.5844	0.1299	1.0064	0.9739	0.6168	0.9415	0.065	0.6494	0.9091	-1.3961	0.2272	-0.3571	0	0.6169	-0.1299	0.6169	0.4869	0.5519	0.5519	0.3572	0.9415	1.396	0.6169	0.5844	0.7792	-0.2598	1.4285	1.3311		0.0649	0.6818	2.3051	2.1102	0.487	0.4545	0.6494	1.0064	1.3311	0.1299	1.0064	0.6817
	127	-0.0974		0.909		0.0325	0.1624	-0.5844	0.0649	1.0389	1.1038	0.6818	0.7143	0.0974	0.3896	0.8766	-1.2337	0.1298	-0.422	0.0974	0.4221	-0.2273	0.7143	0.7142	0.6168	0.4545	0.1624	0.8441	1.4284	0.487	0.1624	0.9415	-0.3247	1.396	1.2337		0.2597	0.5195	2.2726	2.1427	0.3896	0.8117	0.487	1.0064	1.4609	-0.2273	0.909	0.7467
	128	-0.1948		0.6818		-0.1623	-0.1623	-0.4546	0.2922	1.1688	0.9415	0.7792	0.7143	0.3572	0.0325	0.7143	-1.3961	0.3571	-0.6818	0.3896	0.3571	-0.2922	0.6818	0.3896	0.6818	0.4221	0.0974	0.9415	1.3311	0.5844	0.3247	0.909	-0.1948	1.3635	1.4285		0.0649	0.7792	2.1752	2.305	0.4545	0.4221	0.7792	0.8116	1.2986	-0.1623	1.0389	0.6493
	129	-0.0324		0.6493		0	-0.1623	-0.5195	0.2922	0.9415	0.8116	0.5519	0.6818	0.2273	0.2922	0.5844	-1.3636	0.1947	-0.4545	0.1623	0.487	0	0.5195	0.4869	0.7792	0.5519	0.3896	1.1038	1.3311	0.3247	0.5195	0.974	-0.2598	1.396	1.5259		0.0974	0.7143	2.1752	2.2076	0.2598	0.3896	0.7468	0.8116	1.396	-0.0974	0.909	0.7467
	130	-0.0649		0.6493		-0.1299	0.0325	-0.7143	0.1623	1.1363	0.6817	0.6493	1.0064	0.065	0.4546	0.5195	-1.1688	0.2597	-0.5844	0.0324	0.4545	-0.3247	0.6493	0.6168	0.7142	0.3247	0.0974	0.8441	1.2661	0.4221	0.1299	0.909	-0.0974	1.6882	1.2012		0.0974	0.6818	2.2077	2.1102	0.0325	0.3896	0.7143	0.9739	1.4285	-0.1623	1.1363	0.7142
	131	0.2598		0.5194		-0.0974	-0.1623	-0.6818	0.3247	1.0714	0.8765	0.7792	0.9415	0.065	0.3896	0.5195	-1.3636	0.0974	-0.5844	-0.0649	0.5195	-0.3247	0.8441	0.4869	0.7142	0.5844	0.3572	1.0064	1.4284	0.3247	0.3572	0.7792	-0.487	1.4934	1.3636		0.1948	0.909	1.948	2.37	-0.0324	0.6493	0.552	1.0064	1.1363	-0.2922	1.1687	0.6493
	132	-0.0649		0.4545		-0.1948	-0.1298	-0.487	0.3247	0.8766	0.9415	0.4545	0.8766	0.1299	0.2273	0.5519	-1.3961	0.3246	-0.2272	0.1298	0.3896	-0.1299	0.6818	0.2272	0.6168	0.3247	0.1948	0.8441	1.1687	0.2598	0.2598	0.7467	-0.0974	1.5908	1.4285		0.422	0.6818	1.948	2.1102	0.065	0.3896	0.6818	1.0389	1.396	-0.2273	1.0064	0.6493
	133	-0.1948		0.5844		-0.2273	-0.0974	-0.4221	0.2273	0.7467	1.0713	0.5194	0.8441	0.3247	0.3247	0.487	-1.2987	0.2272	-0.487	0.0649	0.2597	-0.3247	0.6493	0.2597	0.7792	0.6818	0.1948	0.8766	1.2986	0.2922	0.3896	0.8116	-0.2922	1.3635	1.1363		0.3246	0.8766	1.9804	2.2726	0	0.4221	0.552	0.7791	1.4285	-0.1948	0.974	0.6817
	134	-0.0649		0.4545		-0.2597	-0.1948	-0.6169	0.2597	0.8766	0.9415	0.4545	0.9415	0.1624	0.3572	0.4545	-1.4935	0.1623	-0.422	-0.0325	0.6493	-0.1948	0.7143	0.3246	0.909	0.3571	0.1299	0.8441	1.396	0.2922	0.4221	0.8116	0.1623	1.2986	1.2337		0.5844	0.7792	1.9804	2.0128	0.1299	0.4221	0.552	0.7142	1.2012	-0.3247	0.8441	0.7142
	135	-0.1298		0.5519		-0.1299	-0.2272	-0.7467	0.2597	0.8766	1.1038	0.7142	0.9091	0.0325	0.4546	0.3896	-1.3636	0.0974	-0.4545	-0.1623	0.4221	-0.2922	0.5844	0.1948	0.8766	0.487	0.1299	0.9415	1.2012	0.2922	0.2273	0.7142	-0.3896	1.4934	1.2986		0.2272	0.5844	2.0129	2.0778	0	0.487	0.8117	0.909	1.396	-0.0649	1.1038	0.5519
	136	0.065		0.974		-0.0974	-0.0649	-0.5844	0.3247	0.6818	1.0389	0.422	1.1363	0.2273	0.2922	0.5195	-1.2337	0.1623	-0.5519	0.0324	0.2922	-0.2273	0.6169	-0.1624	0.7142	0.2922	0.2922	0.8766	1.3311	0.2922	0.3247	0.7142	-0.3572	1.5908	1.2662		0.3571	0.7792	1.883	1.9479	-0.0324	0.4221	0.6494	0.9739	1.2012	-0.3571	0.8766	0.8441
	137	-0.0649		0.6818		-0.0649	-0.1298	-0.552	0	0.7792	0.7791	0.5844	0.974	0.0974	0.1948	0.5519	-1.3636	0.0974	-0.4545	0.0649	0.487	-0.2922	0.974	-0.0325	0.8116	0.487	0	0.8441	1.2012	0.3247	0.4546	0.7467	-0.4221	1.5259	1.5584		0.0974	0.487	1.9155	1.9154	-0.0974	0.4221	0.4221	0.7142	1.2337	-0.1948	0.974	0.7791
	138	0.0325		0.4545		-0.0649	-0.2922	-0.6169	0.1948	0.8766	0.8765	0.6168	0.8441	-0.0324	0.1948	0.5195	-1.4285	0.1623	-0.5194	-0.0974	0.4221	-0.2922	0.6493	0.0974	0.909	0.3571	0.1624	0.8766	1.4284	0.3572	0.3896	0.6168	-0.1624	1.4609	1.2986		0	0.6169	1.8181	2.1102	0.2922	0.4221	0.5195	0.8765	1.396	-0.0974	1.2012	0.4869
	139	-0.2922		0.7467		-0.0974	0.0974	-0.6494	0.1623	0.7142	0.8441	0.3896	0.7792	-0.0974	0.1948	0.6493	-1.3636	0.2272	-0.3571	-0.0974	0.2597	-0.1299	0.487	-0.1948	0.7467	0.5195	-0.0974	0.7467	1.2337	0.3896	0.1624	0.9415	-0.1624	1.4285	1.1363		0.2922	0.5195	1.883	1.9479	0.2922	0.2597	0.8117	0.8441	1.2012	-0.2273	1.1687	0.7142
	140	-0.1623		0.5844		-0.0325	-0.1623	-0.5195	0	0.6818	0.7791	0.6168	0.7467	-0.1623	0.1948	0.6818	-1.3636	0.1947	-0.422	0.0649	0.5844	-0.2273	0.5844	-0.0325	0.7792	0.4221	0.2598	0.7792	1.1687	0.4546	0.3247	0.6493	-0.3247	1.2986	1.2337		0.2597	0.5844	1.9155	2.0778	0.1624	0.3571	0.7143	0.9739	1.2337	-0.2273	1.0064	0.5194
	141	-0.2597		0.3571		0	-0.2272	-0.6494	0.0649	0.7467	0.5843	0.3571	0.7792	0.2273	0.065	0.5519	-1.6558	0.2597	-0.5194	0	0.3247	-0.2922	0.6169	0	0.7467	0.3571	0	0.9415	1.3311	0.487	0.2598	1.0064	-0.3247	1.2661	1.2662		0.5194	0.6169	1.7532	1.9804	0.0974	0.3896	0.4546	0.8441	1.2337	-0.2597	1.0713	0.8116
	142	0.0325		0.3896		0.1623	-0.1948	-0.5195	0.2597	0.8116	0.8441	0.6168	0.8766	0.0325	0.3247	0.3896	-1.4285	0.0324	-0.3896	-0.1299	0.4545	-0.3571	0.7143	-0.2598	0.8441	0.4545	0.1624	0.8441	1.0389	0.4546	0.1948	0.6168	-0.3896	1.3635	1.1038		0.2272	0.5844	1.5909	2.0778	0	0.5195	0.5844	0.7791	1.2986	-0.2922	0.8766	0.4869
	143	-0.1298		0.5519		-0.2273	-0.1623	-0.4546	0	0.8441	0.7791	0.2597	0.7467	0.0325	0.5844	0.5519	-1.1688	0.0974	-0.5194	-0.0325	0.3247	-0.1623	0.7143	-0.1948	0.6168	0.4221	0	0.909	1.3311	0.4546	0.3896	0.8766	0	1.396	1.396		0.2922	0.6818	1.6882	2.0778	0.1299	0.2922	0.6169	0.7467	1.1038	-0.1948	1.0389	0.7142
	144	-0.0324		0.3246		0.0325	-0.2597	-0.7143	0.1299	0.6493	0.7142	0.5519	0.8117	0.0974	0.2273	0.5519	-1.4285	0.0324	-0.6818	-0.0649	0.4221	-0.1948	0.5844	-0.0974	0.5844	0.2922	0.1624	0.8116	1.2986	0.5195	0.1624	0.5194	-0.3247	1.4934	1.396		0.1948	0.4545	1.8181	2.1752	0.1948	0.3571	0.6818	0.9415	1.2012	-0.1948	0.7142	0.3895
	145	-0.3246		0.422		-0.2597	-0.0974	-0.8441	0.2273	0.8116	0.9415	0.3246	0.6493	0.0325	0.1948	0.7143	-1.4935	0.2921	-0.5519	0.1298	0.4545	-0.2597	0.6493	-0.1299	0.6168	0.2922	0	0.974	1.2661	0.487	0.3896	0.8116	-0.1948	1.5259	1.2012		0.0974	0.8116	1.8181	2.0778	0.065	0.7143	0.5844	0.8441	1.2986	-0.0974	0.8766	0.7467
	146	-0.0649		0.6168		-0.1948	-0.1298	-0.5844	0.1623	0.8441	1.0713	0.7142	0.7143	0.2922	0.2922	0.6493	-1.2987	0.1298	-0.6168	-0.0649	0.3247	-0.3571	0.4545	-0.1948	0.5844	0.2273	0.1299	0.7467	1.2012	0.552	0.2922	0.6493	-0.4221	1.4609	1.4934		0.0974	0.7792	1.7532	2.2401	-0.0324	0.5844	0.6494	0.6493	1.0389	-0.2922	0.9415	0.4869
	147	-0.1948		0.5844		-0.2922	-0.2597	-0.487	0.0649	0.6818	1.2337	0.5519	0.8766	0.1948	0.2922	0.6169	-1.4935	0.3571	-0.5519	0.0324	0.487	-0.2273	0.6818	-0.1299	0.6818	0.487	0.065	1.0064	1.2012	0.5195	0.1299	0.8116	-0.1948	1.4934	1.3311		-0.0325	0.5195	1.5584	1.9479	-0.0649	0.3247	0.3247	0.8441	1.396	0	0.8766	0.8441
	148	0.2273		0.487		-0.2597	0	-0.7467	0.2273	0.8441	0.8116	0.7467	0.974	0.1948	0.1624	0.5844	-1.4285	0.1623	-0.487	0.1298	0.3571	-0.0649	0.6818	-0.2273	0.5519	0.1299	0	0.7792	1.2337	0.3572	0.1948	0.6818	-0.1624	1.3635	1.0389		0.1623	0.6493	1.6882	2.0778	-0.1948	0.3571	0.487	0.9415	1.1363	-0.3571	1.1687	0.5194
	149	-0.1623		0.5844		-0.2597	-0.2922	-0.7467	0.2922	0.974	0.7791	0.6493	0.8441	0.1299	0.065	0.6818	-1.4285	0.3895	-0.4545	0.0649	0.1948	-0.4545	0.5195	-0.1948	0.4545	0.7467	0.065	1.0389	0.9739	0.3896	0.4221	0.8766	-0.1299	1.2337	1.1688		0.1948	0.4545	1.5259	1.8505	-0.0649	0.3571	0.7143	0.7142	1.0389	-0.1948	0.909	0.7467
	150	-0.2597		0.5844		-0.2597	-0.2272	-0.4546	0.1948	0.7792	0.8116	0.7142	0.8441	0.1624	0.2273	0.5844	-1.3311	0.0649	-0.422	0	0.4221	-0.1948	0.7143	-0.2273	0.5519	0.2273	0.1624	0.7467	1.1687	0.3572	0.1299	0.5519	-0.3572	1.2661	1.2337		0.2272	0.5195	1.5259	1.9479	0	0.3247	0.6169	0.7467	1.3311	-0.1948	1.1038	0.4869
Figure 2C (Force frequency)
Soleus
	Stimulation frequency (Hz)	Force frequency protocol
SOL	1		31.849	36.459	42.66	33.082	48.731	47.692	37.823	43.05	38.666	40.323	26.297	27.011	36.167	40.582	45.289	50.582	39.089	28.505	41.231	34.738	51.264		37.693				32.79	36.816	22.369	51.946	40.518	43.341	40.192	42.66	42.952	51.524	46.426	47.042	30.68	46.88	45.842	40.777	42.53				47.075
	20		54.51	84.996	85.515	75.028	102.494	99.151	80.515	96.326	87.528	86.358	55.257	65.841	84.313	100.449	108.825	132.2	87.787	68.016	89.898	94.67	123.37		81.002				88.469	99.248	44.867	125.09	118.727	116.194	136.324	108.5	119.051	124.149	130.122	130.544	81.326	134.084	125.545	130.188	144.732				143.336
	50		177.69	201.87	229.34	191.94	246.84	244.63	182.42	227	210.99	201.39	149.99	158.66	184.28	198.89	208.11	199.27	161.78	135.93	183.63	150.64	217.1		160.997				141.16	198.24	119.21	221.19	181.029	193.074	191.58	200.605	197.165	189.827	198.106	179.567	139.213	194.989	200.898	193.755	205.248				200.119
	100		239.5	235.08	276.28	230.31	300.44	290.89	213.72	264.56	248.04	233.79	181.16	189.15	223.07	229.6	238.75	220.41	188.3	155.77	215.57	171.74	246.74		201.125				157.82	236.74	150.22	255.64	200.281	205.767	225.572	226.968	218.43	202.229	218.657	195.313	160.316	215.8	240.961	216.482	227.26				219.988
	120		255.41	238.46	280.11	238.1	308.16	293.26	215.35	276.38	255.67	238.23	201.42	192.26	231.38	236.87	244.43	222.98	195.87	169.44	219.14	175.96	254.27		209.598				165.32	244.11	153.89	263.36	203.885	210.768	229.078	233.298	220.377	208.754	222.975	194.145	166.873	220.799	248.233	221.091	232.714				220.994
	150		261.19	237.52	276.54	237.88	311.09	289.63	223.17	283.56	262.29	235.38	222.33	194.6	236.68	241.16	248.79	221.84	200.38	175.61	223.14	179.21	259.24		213.56				170.35	247.78	160.06	267.81	207.488	215.345	231.416	228.818	222.066	213.981	224.566	195.768	169.925	224.078	249.823	224.143	230.636				225.442
	Peak (mN)		261.19	238.46	280.11	238.1	311.09	293.26	223.17	283.56	262.29	238.23	222.33	194.6	236.68	241.16	248.79	222.98	200.38	175.61	223.14	179.21	259.24		213.56				170.35	247.78	160.06	267.81	207.488	215.345	231.416	233.298	222.066	213.981	224.566	195.768	169.925	224.078	249.823	224.143	232.714				225.442
	Length (mm)		12.03	13.04	13.52	13.82	12.91	13.89	12.34	12.54	13.63	14.08	12.44	11.7	12.41	12.19	12.27	12.45	12.36	10.72	11.93	11.29	12.5						11.91	13.2	10.94	12.25	11.76	12.86	12.45	12.8	12.5	13.76	12.67	12.28	13.64	13.2	12.62	12.43	12.99				13.21
	Mass (mg)		9.3	8.9	10.5	9.9	11.5	12.2	7.9	9.7	10.4	9.8	8	8.4	9.5	7.8	8.9	8.1	7.5	6.5	8.6	5.1	9.1						6.1	9.7	7.6	8.5	7.4	7.4	7.4	7.2	7.2	7.8	7	7.1	6.5	7.6	8.6	7.6	8				7.5
	Specific force (kN/m2)		254.275	262.946	271.444	250.148	262.832	251.281	262.354	275.889	258.707	257.595	260.191	203.992	232.688	283.647	258.138	257.937	248.528	217.969	232.961	298.573	268						250.316	253.766	173.401	290.475	248.161	281.649	293.019	312.142	290.151	284.095	305.905	254.827	268.363	292.903	275.904	275.897	284.384				298.841
	Peak/body mass		8.79428	8.38172	9.56007	7.08631	10.267	8.9682	8.17473	10.0732	9.2682	9.23372	8.68477	6.97491	7.13967	7.98543	7.75047	9.44831	6.70167	5.70162	6.90836	6.64972	8.97024		7.57305				7.53761	7.57737	5.10558	10.106	8.82928	9.63512	10.4241	9.80244	9.91366	9.38513	10.5927	8.98018	8.09167	9.78507	10.1969	9.83083	9.81916				10.4857
	Contraction number @ 200Hz	Fatgiue protocol
	1			238.201		236.675	293.977	294.886	226.708	279.302	261.803	223.397	228.629	192.651	207.813	240.376	248.882	235.587	203.333	181.175	226.876	179.676	262.004		208.895				175.169	249.548	163.719	266.295	207.813	215.442	230.571		208.592	217.098	221.481	192.359	170.153	224.468		219.63	232.454				230.636
	6			234.759		235.279	304.983	296.477	227.422	273.134	261.187	246.609	223.045	188.561	207.034	233.039	244.661	232.433	201.774	177.652	223.651	177.414	254.607		203.527				175.385	240.062	158.557	255.191	207.034	210.832	220.832		224.305	220.15	224.565	204.307	165.056	224.598		224.176	231.87				228.331
	11			227.649		227.455	291.477	285.406	221.838	263.167	252.421	234.889	216.546	183.204	202.943	224.89	237.746	226.946	197.191	172.312	218.034	173.416	247.513		196.883				172.88	231.783	154.023	246.512	202.943	205.346	194.437		219.208	216.806	221.741	206.255	160.705	221.676		221.124	227.487				222.974
	16			222.812		221.578	282.419	277.582	218.332	256.739	248.233	227.909	213.186	179.373	200.184	219.988	234.11	223.57	194.881	169.958	215.529	171.148	242.676		193.393				171.895	226.308	151.777	242.746	200.183	202.359	180.282		215.41	214.306	219.436	204.664	158.173	220.182		218.754	227.39				219.403
	21			218.819		216.838	275.926	271.9	215.799	252.226	242.681	221.838	210.215	176.386	199.339	216.676	230.377	220.421	193.474	168.459	213.949	169.043	240.587		191.91				171.305	221.129	149.986	238.434	199.339	200.638	173.497		212.813	212.488	218.689	203.657	155.251	219.046		217.39	226.578				216.871
	26			215.54		211.969	266.478	262.972	213.722	242.259	230.929	206.936	208.002	170.315	197.943	213.202	221.383	210.205	191.515	166.874	212.688	166.381	234.197		189.524				171.04	210.778	148.59	232.579	197.943	198.982	167.49		209.339	208.332	216.871	203.398	152.362	218.299		215.962	225.15				212.748
	31			211.124		204.469	254.661	247.713	210.93	225.507	212.585	188.788	204.62	157.686	196.677	206.904	207.845	198.879	189.659	165.792	211.076	162.377	222.498		184.486				170.304	198.236	145.885	224.008	196.677	197.521	160.38		205.313	204.599	215.442	201.157	149.245	217.163		213.884	223.234				207.618
	36			203.82		195.346	239.142	233.948	207.066	208.56	197.294	173.789	199.567	143.855	194.892	195.703	196.937	192.197	186.759	164.114	209.452	159.601	209.663		177.636				169.168	185.725	141.945	213.375	194.892	194.827	154.732		200.281	199.274	213.949	198.073	145.544	215.8		210.118	219.014				202.521
	41			194.599		185.476	223.299	222.423	200.541	195.671	186.645	163.757	191.878	132.85	192.879	182.392	188.204	186.797	183.317	161.674	207.683	156.311	199.853		169.417				167.485	175.472	137.46	203.49	192.879	190.087	150.511		195.508	193.073	211.806	194.892	141.648	213.949		205.67	215.442				196.839
	46			184.145		177.003	207.099	211.904	191.678	185.347	178.01	157.134	183.036	122.558	189.178	169.276	180.509	182.143	179.8	158.99	205.221	152.832	192.294		162.025				164.46	166.598	133.055	195.395	189.178	184.762	145.641		190.541	186.613	209.663	190.996	138.661	211.709		202.196	211.839				192.716
	Pt		31.849	36.459	42.66	33.082	48.731	47.692	37.823	43.05	38.666	40.323	26.297	27.011	36.167	40.582	45.289	50.582	39.089	28.505	41.231	34.738	51.264		37.693				32.79	36.816	22.369	51.946	40.518	43.341	40.192	42.66	42.952	51.524	46.426	47.042	30.68	46.88	45.842	40.777	42.53				47.075
	Time-to-peak tension (ms)			30.1152		25.4627	23.7705	25.6102	26.3004	27.0047	26.5322	25.145	24	27.5059	32.2283	32.2401	31	30.8434	30.1868	28.6677	26.5568	33.6443	29.3859		28.4176				32.5458	31.4853	26.4043	31.5599	35.8346	34	38.0918		30.3237	31.5257	36.323	38.9191	28.5021	35.7459	31.3618	35.5983	37.5189
	Half relaxation time (ms)			24.7711		28.5372	27.9988	24.0099	27.021	27.6464	28.8156	28.5964	24.2778	29.9941	25.0217	24.3889	26.3621	30.7945	28.9975	29.3948	25.5202	28.1057	28.0447		26.4771				26.1923	25.3647	24.3457	35.2943	31.0488	30.4167	32.5654		38.1763	33.2779	35.3149	34.2766	34.748	38.0398	30.9954	33.2417	39.4284
	0			0		0	0	0	0	0	0	0	0	0	0	0	0	0	0	0	0	0	0		0				0	0	0	0	0	0	0		0	0	0	0	0	0	0	0	0
	1			0.6817		0.6168	0.7142	1.1039	0.3896	0.2597	0.7142	1.1363	0.6493	0	0.4545	0.1948	1.2986	0.3896	1.2986	0.8116	1.7532	0.2597	0.2922		-0.2597				0.1948	0.6493	0.8441	1.1363	0.2597	0.2922	-0.1947		0.974	0.9091	0.2597	0.0974	0.6169	0.487	0.487	-0.0649	0.2597
	2			3.1491		2.4674	4.3829	4.7076	2.305	2.4674	2.7271	3.7336	2.4024	1.5908	2.2401	2.5972	4.4478	2.7596	4.0257	3.0518	5.3893	2.5972	2.9219		1.5584				1.8181	3.1492	2.4674	4.6101	2.6297	2.8245	1.6883		3.344	3.2791	2.4674	1.9155	2.4349	1.9804	2.922	1.7856	2.0453
	3			6.3957		5.2919	9.5124	9.0904	6.2334	6.6554	6.3632	7.7268	5.2919	3.4738	5.2594	6.1035	8.3761	7.3048	7.3048	5.4542	9.3826	5.7139	7.3697		4.9997				4.5777	6.3633	4.5127	9.3826	6.0062	6.0711	4.0907		6.7853	7.597	6.2659	6.0061	5.3893	5.6166	7.0126	4.9672	5.2269
	4			9.3825		8.5384	14.4797	12.9863	9.48	10.389	9.7072	11.8175	7.9541	5.8762	8.0515	9.2202	12.1097	11.428	10.6487	7.8567	12.9214	8.5709	12.2071		8.8956				6.9152	9.48	6.4282	13.8304	8.9281	9.7397	6.7529		10.6163	12.3045	9.8371	9.6098	8.0515	9.5125	11.1358	8.2138	8.2138
	5			12.2395		11.3305	19.3496	16.9796	12.759	14.1225	13.2784	15.4212	10.389	7.6943	10.9409	12.3045	15.6809	15.616	13.9278	9.8696	16.2329	11.3305	16.9146		12.0448				8.8956	12.4019	8.5385	18.0509	12.0448	12.8564	9.545		13.8629	16.2653	13.6356	13.0187	10.7786	13.0512	14.707	11.0708	11.2006
	6			14.9991		14.0576	23.2454	20.4859	15.8432	17.5314	16.3627	18.9275	12.7265	9.8371	14.0576	15.5186	18.7652	19.2197	16.6873	12.1422	19.2197	13.5057	20.8755		15.129				10.7786	14.7069	10.4864	21.7196	14.642	16.0056	12.337		16.9471	19.934	16.7523	16.3952	13.1162	16.3952	17.8237	14.2849	14.0251
	7			17.3366		16.3951	26.8816	23.5052	18.2782	20.5508	19.0898	21.4274	14.642	11.4928	16.525	17.8561	21.5897	22.4014	19.3171	13.7654	21.817	15.3563	24.5116		17.6614				12.2396	16.9471	11.9149	24.9986	16.8497	18.6028	14.1551		19.5119	23.3104	19.3496	19.2197	15.2264	19.4794	20.6807	16.9146	16.4276
	8			19.2846		18.0834	30.0308	26.1999	20.9403	23.0506	21.265	24.2843	16.3627	13.0512	18.3756	20.0638	24.0895	25.4207	21.7195	15.3887	24.1221	17.3042	27.8556		19.6093				13.4408	18.8301	13.0836	27.953	19.0574	20.7456	16.168		21.9793	26.0375	22.0767	21.8494	16.8172	22.239	23.6675	18.8626	18.6677
	9			21.2975		20.3235	32.693	28.5698	22.7909	25.2907	23.3428	26.6543	18.2782	14.7719	20.0638	22.174	26.1998	27.8556	23.6675	16.8821	26.2323	18.895	30.6152		21.817				14.8044	20.5832	14.4797	30.4528	21.1676	22.9532	18.1159		24.0246	28.5374	24.0246	23.9921	18.3107	24.609	25.8103	20.9404	20.8429
	10			23.0181		21.5896	35.1279	30.81	24.7064	27.7257	25.2583	28.3426	19.4145	15.8108	22.0442	23.9272	28.2452	30.3555	25.2908	18.0834	28.0829	20.3235	33.0501		23.4402				15.9731	22.4338	15.7134	32.8553	22.8234	24.9012	19.8691		26.1998	31.2645	26.005	26.3297	19.8041	26.8167	28.0504	23.1805	22.8883
	11			24.3168		23.1155	37.2706	33.0501	26.2647	29.3814	27.2712	30.4528	20.5183	17.1743	23.6999	25.3232	30.1606	32.5307	26.914	19.1872	29.7386	21.6546	35.0305		25.1285				17.1094	23.7649	16.525	34.998	24.5441	26.8816	21.6222		27.8231	33.3098	28.0179	28.5373	21.3624	28.7322	29.9009	24.8687	24.4791
	12			25.4206		24.5765	39.251	34.4137	27.7581	31.2644	28.7646	31.8489	21.5897	17.9535	25.1933	27.1413	31.9138	34.6409	28.2776	20.3884	31.1346	22.8883	37.2706		26.4596				17.8237	25.1284	17.2717	36.9135	26.0375	28.3425	23.3429		29.5763	35.063	29.6736	29.7061	22.3039	30.4853	31.8164	26.1673	26.1024
	13			26.6218		25.5505	40.7769	36.2967	29.3165	32.5306	30.2255	33.4072	22.5636	19.317	26.1673	28.9269	33.4397	36.2642	29.6736	21.4273	32.5631	24.3492	39.2186		27.9205				18.7003	26.2647	18.1808	38.829	27.4011	29.9658	24.4143		30.9398	37.0109	31.3294	31.6865	23.3429	32.206	33.1475	27.7906	27.5958
	14			28.0503		27.0114	42.2703	37.5304	30.1931	34.3487	31.2644	34.576	23.2779	20.1287	27.4659	29.8684	34.9331	37.9524	30.9398	22.3364	33.7644	25.1609	40.8419		29.0568				19.5768	27.4984	19.0898	40.3873	28.6023	31.2969	25.8103		32.1735	38.6017	32.9202	33.1475	24.187	33.8617	34.7383	29.3814	28.8295
	15			29.1217		27.6932	43.6988	38.7965	31.7839	35.2253	32.4657	35.6798	24.057	20.7455	28.5373	30.7125	36.1668	39.6082	31.9787	23.1156	35.0305	26.2323	42.108		30.1282				20.1612	28.6347	19.6417	41.8808	29.7386	32.8877	27.1738		33.8293	40.0952	34.089	34.511	25.1609	35.2902	36.1019	30.3554	30.4852
	16			29.9983		28.5698	44.5754	39.9978	32.4332	36.7511	33.4721	36.6538	24.7064	21.687	29.3814	31.9138	37.1732	40.8744	33.1475	23.9597	36.037	27.1413	43.569		31.2645				20.8755	29.7061	20.1936	43.1794	31.232	33.8942	28.1803		34.7383	41.8483	35.1603	35.8096	26.0375	36.7512	37.4005	31.3618	31.4268
	17			31.0372		29.4788	45.6792	40.9068	33.3747	37.5952	34.6733	37.433	25.0959	22.3688	30.3554	33.3422	38.342	42.3028	34.1214	24.7064	36.9135	28.0828	44.8027		32.1411				21.4923	30.4203	20.6806	44.4131	31.9787	34.998	28.927		35.8421	42.6275	36.6213	36.9784	26.7193	37.92	38.5368	32.7254	32.5631
	18			31.9787		29.9333	46.2961	41.7185	34.2513	38.6666	35.2252	38.342	25.4855	22.9532	31.232	34.4136	39.5432	43.3417	34.998	25.3882	37.92	28.9918	46.0688		33.1475				22.0767	31.3294	21.1027	45.452	32.7254	36.0369	29.9984		36.881	44.0235	37.4979	38.2446	27.3686	38.8939	39.6407	33.602	33.7318
	19			32.4981		30.6476	47.2051	42.4327	34.8032	39.251	36.0044	38.5693	25.8427	23.4077	32.0111	35.2577	40.3224	44.3157	35.6473	25.9401	38.6342	29.5762	46.913		33.6669				22.3039	31.9462	21.5572	46.426	34.0565	36.946	31.1022		37.7251	44.9975	38.8614	38.9913	27.888	39.8679	40.6146	34.4786	34.5759
	20			33.115		31.3294	47.6272	43.1145	35.6798	40.1276	36.2966	39.2835	26.0699	24.0895	32.4007	35.7772	40.9717	45.7117	36.1343	26.4595	39.316	30.258	47.7571		34.4461				22.7585	32.6605	21.9143	47.335	34.6409	37.855	31.8489		38.3095	45.8416	39.5432	40.1276	28.4724	41.0042	41.199	35.3227	35.5174
	21			33.7968		31.6216	48.0817	43.7963	36.1992	40.9067	37.3355	39.5432	26.3296	24.6414	33.2124	36.4265	41.686	46.2312	36.8161	26.7517	39.8355	31.0696	48.6661		34.9331				23.4078	33.2773	22.2065	48.244	35.3227	38.5043	32.9203		39.4134	46.7506	40.3549	41.199	28.8945	42.0431	42.2704	36.1992	36.394
	22			34.6409		31.9787	48.3739	43.8612	36.5239	41.134	37.4329	39.7056	26.3296	25.031	34.024	37.2057	42.4002	47.2376	37.2706	27.3361	40.1926	31.5566	49.3803		35.55				23.6675	33.8617	22.4987	49.0232	36.1343	39.5108	33.6345		39.6731	47.6272	41.2964	41.6859	29.3165	42.7573	42.8223	36.881	37.0433
	23			34.9331		32.4657	48.5362	44.2183	37.2706	41.9132	37.8874	40.1276	26.2972	25.4206	34.4785	38.1147	43.017	47.8869	37.8225	27.5634	40.6471	31.9138	49.7375		36.0694				23.8298	34.4136	22.5636	49.8024	36.8161	40.225	34.576		40.6795	48.3414	41.7834	42.4002	29.5438	43.3742	43.5041	37.4329	37.6277
	24			35.4525		32.2709	48.6985	44.5754	37.1732	42.1404	37.9848	40.2899	26.427	25.5829	34.7707	38.2446	43.4391	48.4064	38.1796	27.7906	40.8419	32.4981	50.192		36.3616				24.0246	34.9655	22.6286	50.2244	37.368	40.8743	35.0305		40.8743	48.8609	42.4976	43.1469	29.9659	43.8287	44.0885	38.1147	38.4718
	25			35.6148		32.7903	48.4388	44.2183	37.6926	42.53	38.342	40.2899	26.1673	25.94	34.9006	38.342	43.8287	48.9908	38.4394	27.9854	41.0042	32.7254	50.7114		36.9135				24.3168	35.2577	22.6286	50.6465	38.0173	41.1016	35.9071		41.686	49.6401	43.017	43.8611	30.0633	44.543	44.6404	38.829	39.0887
	26			35.907		32.7579	48.4713	44.3482	37.7576	42.53	38.764	40.225	25.9725	26.2322	35.42	39.0562	44.2832	49.4453	38.6666	28.1153	41.2315	33.4721	51.0361		37.0434				24.3818	35.3551	22.8883	51.0685	38.4069	41.7184	36.2318		41.8483	49.9323	43.4066	44.4131	30.5178	44.9975	45.03	39.1212	39.5756
	27			36.0369		32.6605	48.1791	44.056	37.6277	42.9196	38.6341	40.1601	26.1998	26.8166	35.6148	39.6081	44.7377	49.7375	38.7316	28.1477	41.1665	33.5695	51.1335		37.4654				24.7064	35.6473	22.8234	51.3932	38.7641	42.1405	36.7837		42.1405	50.2245	43.991	44.7702	30.3554	45.452	45.241	39.3809	40.1276
	28			36.0369		32.9851	47.9843	43.6339	37.855	42.7248	38.277	39.9653	25.5829	26.6218	35.907	39.5757	44.8676	49.9972	38.8614	28.3101	41.0691	33.7318	51.166		37.4005				24.8038	35.8421	22.5961	51.6205	39.1212	42.4327	37.2707		42.3353	50.7114	44.478	45.3221	30.3554	46.0039	45.452	39.8029	40.5496
	29			36.2966		32.3358	47.335	43.1469	37.4329	42.4976	38.1472	39.5757	25.1933	26.5569	35.972	39.4783	45.0299	50.3219	38.9264	28.2776	40.9393	33.9428	51.2634		37.6602				24.7389	36.1343	22.4338	51.7828	39.7056	42.6599	37.7901		42.5301	50.9062	44.8027	45.9065	30.3554	46.361	45.5819	40.1925	40.5821
	30			36.394		32.5306	46.8805	42.4002	37.2706	42.6274	37.8874	39.251	24.8362	26.5244	35.907	39.8029	45.1598	50.5491	39.1211	28.1802	40.6146	34.1539	51.166		37.6602				24.7064	36.2642	22.3688	51.8802	39.803	42.8547	37.8875		42.7573	51.0361	45.4844	45.7766	30.5827	46.6208	45.7117	40.225	41.1665
	31			36.0369		32.0111	46.1662	41.7834	36.9135	42.2378	37.9199	38.9264	24.1544	26.3946	36.0369	40.2899	45.1598	50.5491	38.6991	28.2127	40.29	34.3811	51.0361		37.5304				24.9012	36.394	22.239	51.9289	39.9978	43.4716	38.342		42.7249	51.3283	45.5169	46.2961	30.5178	46.7182	45.8091	40.4847	41.6534
	32			35.7772		31.5891	45.4195	40.9717	36.4265	41.9132	37.3355	38.0173	23.5376	26.427	36.1992	40.4847	44.965	50.4193	38.3744	28.2127	39.8355	34.4461	50.7114		37.7252				25.0311	36.3291	21.6546	51.8721	40.3873	43.2768	38.9589		42.8872	51.166	45.6468	46.6532	30.2905	46.848	45.7117	40.647	41.7508
	33			35.5174		31.3618	44.6728	39.9328	36.0369	41.1665	36.881	37.855	23.1805	25.9076	35.9395	40.16	44.965	50.5816	38.2446	28.0503	39.2835	34.511	50.1595		37.4654				24.9986	36.0044	21.2975	51.8153	40.4198	43.5365	39.1537		42.5301	51.1335	45.8416	46.6532	29.9659	46.9779	45.3871	40.8418	42.1729
	34			35.0629		30.5177	43.5365	39.0238	35.1928	40.9067	36.1668	36.9784	22.5636	25.7128	35.5824	40.0951	44.6728	50.0946	37.9524	28.1153	38.5693	34.4948	49.8998		37.4654				24.7389	35.907	21.1027	51.6205	40.3549	43.5365	39.4134		42.7573	51.0686	45.7766	46.6532	29.9009	46.8805	45.2572	40.5172	42.2054
	35			34.7058		30.258	42.6599	38.1797	34.8357	40.0626	35.6798	36.2642	21.752	25.3557	35.2252	39.8029	44.2183	50.192	37.4654	27.6283	37.8226	34.4785	49.3479		36.9784				24.7713	35.5824	20.7456	51.2958	40.6146	43.504	39.6082		42.1729	50.679	45.9065	46.9778	29.836	46.9779	45.0949	40.6146	42.1404
	36			34.3487		29.6411	41.5886	36.9135	33.9266	39.4458	35.1603	35.7123	21.1351	25.031	34.9006	39.6081	43.504	49.5752	36.9459	27.2712	37.0759	34.3	48.6661		36.6538				24.4467	35.5175	19.9988	51.0361	40.5821	43.4716	40.0627		42.2054	50.614	46.0688	47.1726	29.6412	46.9454	44.7378	40.7769	42.2054
	37			33.7318		28.9594	40.4523	36.0045	33.0501	38.5692	34.3162	34.6734	20.6481	24.7388	34.4785	39.3159	42.8872	49.1531	36.3616	26.9465	36.1019	34.1214	47.9519		36.1668				24.4142	35.1928	19.3495	50.5166	40.5172	43.1469	39.9329		41.5561	50.1595	45.874	46.7181	29.3165	46.6532	43.9911	40.2899	42.4002
	38			33.2124		28.31	39.3809	34.7708	32.2384	38.0173	33.5046	33.6994	19.5443	23.9921	34.3162	39.1536	42.3677	48.6986	36.0369	26.5894	35.1929	33.9916	47.2376		35.55				24.2194	34.6733	18.9275	49.8673	40.1601	43.017	40.1277		41.3288	49.6401	45.7442	46.8804	28.7322	46.4909	43.5041	40.0951	42.3028
	39			32.3683		27.5633	38.1472	33.7319	31.3618	37.0433	32.7579	32.8228	19.0573	23.8622	33.8292	38.342	41.5561	47.9194	35.485	26.0699	34.154	33.7968	46.3935		34.9006				24.0571	34.2513	18.5379	49.218	40.0627	42.6924	40.0303		40.7445	49.218	45.5169	46.9129	28.5049	46.1013	42.7249	40.0951	42.2378
	40			31.4917		26.6543	37.0758	32.5956	30.6801	35.972	31.8164	32.3358	18.2132	23.2129	33.0825	37.5303	40.6795	47.5298	34.7058	25.4856	32.9852	33.5046	45.3546		34.2513				23.7974	33.4721	18.1483	48.6661	39.9653	42.4002	40.3224		40.4198	48.6012	45.2247	46.4259	28.2452	45.8091	41.8808	39.6406	42.043
	41			30.4528		25.9725	35.8746	31.2645	29.6412	35.1279	31.3294	31.0372	17.499	22.8233	32.4007	37.1732	39.8679	46.7182	33.8942	24.9661	32.0761	32.8877	44.3482		33.5046				23.1805	32.8877	17.1094	47.9843	39.316	41.6535	39.9329		39.738	47.6597	44.965	46.1987	27.888	45.4845	41.4587	39.0887	41.6534
	42			29.7061		25.3232	34.6409	30.3879	28.7646	33.8942	30.3229	30.1606	16.8172	22.0766	31.7514	36.4265	38.764	45.7442	33.0825	24.4466	30.9723	32.4981	43.2768		32.5306				22.726	32.0112	16.3627	47.2051	38.9913	41.1016	39.9978		39.6082	46.7831	44.6079	46.0363	27.1413	45.1273	40.7445	38.764	41.6859
	43			28.797		24.3168	33.5695	29.1867	27.9854	33.0176	29.2516	29.5438	16.2328	21.5247	30.9073	35.3226	37.6927	45.1598	32.3034	23.8623	29.836	32.0761	42.2054		31.6865				22.239	31.3618	15.8757	46.5558	38.5043	40.6146	39.8355		38.5368	46.1662	44.056	45.7117	26.7193	44.6728	39.9653	38.5368	41.4587
	44			27.9854		23.8622	32.3358	27.953	27.0114	31.8488	28.2776	28.3101	15.3887	21.0053	30.2255	34.2513	36.7512	44.056	31.719	23.2779	28.8945	31.4917	41.0691		30.5502				21.8494	30.5177	15.4536	45.6468	37.7901	39.7055	39.7705		38.1797	45.0624	43.8936	45.2896	26.07	44.0235	38.829	37.8225	41.134
	45			26.979		22.661	31.2969	27.044	26.0375	31.0047	27.5958	27.466	15.1614	20.4209	29.1217	33.2448	35.5824	43.1469	30.9073	22.5312	27.7257	30.8099	39.9653		29.6737				21.0703	29.5438	14.7719	44.8351	37.4979	39.0562	39.316		37.433	44.3482	43.2118	44.8351	25.9401	43.3093	37.9849	37.2057	40.6795
	46			26.1673		22.1091	29.9983	25.7453	25.3232	29.8035	26.7842	26.6219	14.4472	20.1287	28.2127	32.3033	34.511	42.1405	30.1931	21.8169	26.5894	30.4203	38.6991		28.6023				20.4534	28.6672	13.9927	43.9586	36.6538	38.1147	38.9264		36.7512	43.3742	42.5625	44.2183	25.0635	42.7573	37.0109	36.7512	40.3224
	47			25.0959		21.4598	29.1542	24.8688	24.2518	28.8944	25.8751	25.7128	13.7654	19.1872	27.401	31.1021	33.1799	41.0042	29.1866	21.3624	25.583	29.6412	37.5304		27.5309				19.934	27.6283	13.5382	42.8872	35.8421	37.5303	38.7316		36.2967	42.2379	42.0755	44.0235	24.5441	42.173	36.037	36.2317	39.8354
	48			24.0895		20.4534	27.953	23.8948	23.5376	28.0828	24.9012	24.8687	13.3758	18.7002	26.6543	29.7385	32.2384	40.0952	28.2776	20.6157	24.5766	28.862	36.0694		26.6219				19.1548	26.5245	12.9863	42.0106	35.2253	36.394	37.92		35.3876	41.4912	41.2314	43.1469	23.7649	41.7834	35.0955	35.3551	39.251
	49			23.2129		19.9664	27.1089	22.791	22.4338	26.9465	24.0895	24.0895	12.7915	18.0509	25.5829	28.4075	31.1671	39.0238	27.3686	20.0313	23.5701	28.1153	34.9656		25.583				18.5704	25.518	12.4993	41.1016	34.5435	35.5824	37.4979		34.8357	40.5172	40.4198	42.53	23.4078	41.1341	34.3487	34.7383	39.1211
	50			22.4662		19.1223	25.9726	21.9793	21.9143	26.1024	23.3103	23.3753	12.3369	17.5639	24.6739	27.4335	30.1606	37.8875	26.7842	19.382	22.6286	26.9465	33.7968		24.8363				17.7588	24.544	11.6876	39.9653	33.7643	34.7058	36.7837		34.089	39.2511	39.5432	41.9781	23.1156	40.3224	33.602	34.024	38.4069
	51			21.6221		18.5054	24.9986	21.1027	20.8754	24.9986	22.726	22.3689	11.8499	17.0769	23.7324	26.4595	29.0893	36.8811	26.1024	18.7327	21.6222	26.2323	32.7904		23.7				17.077	23.4402	11.363	38.9913	32.8228	33.8293	36.1344		33.4721	38.3745	38.5692	41.2314	22.2066	39.738	32.3359	33.4397	37.7576
	52			20.6806		17.8886	24.1545	19.9664	20.0313	24.2843	21.6221	21.6546	11.2331	16.2003	22.9207	25.2258	27.953	35.7123	25.0635	18.0184	20.6807	25.3232	31.5242		23.1481				16.3303	22.3039	10.9734	38.1472	31.9787	32.6605	35.1929		32.5306	37.4005	38.1147	40.3873	21.3949	38.8615	31.4268	32.4981	37.3355
	53			19.9014		16.9471	23.0506	19.2197	19.2197	23.2129	21.0053	20.843	10.7461	15.8432	22.1416	23.7973	26.7193	34.6734	24.3493	17.4016	19.8366	24.4466	30.2905		21.9468				15.8108	21.4273	10.389	37.1408	31.3294	31.7839	34.8357		32.1086	36.1019	37.2057	39.5432	20.8105	38.0174	30.5178	31.8813	36.4914
	54			18.8301		16.4925	22.3689	18.3756	18.3106	22.3688	19.9664	19.9015	10.4864	15.129	21.1676	22.6286	25.7778	33.4722	23.5051	16.7523	18.9925	23.5701	29.0568		20.9404				15.3888	20.4209	9.8371	36.2642	30.323	30.8099	33.6994		31.0697	35.4526	36.3291	38.9588	20.4534	37.368	29.5438	31.232	36.0044
	55			18.1158		15.8108	21.3949	17.499	17.8236	21.4598	19.6417	19.4145	10.0319	14.9666	20.291	21.7845	24.9012	32.3359	22.8883	16.038	18.051	22.5312	28.1802		20.1612				14.707	19.8041	9.2852	35.3876	29.6412	29.7386	33.0177		30.4528	34.3487	35.6798	38.0822	20.0963	36.5889	28.9594	30.3554	35.5174
	56			17.2717		15.1614	20.3885	16.9147	16.9795	20.9728	18.895	18.6353	9.5449	14.0576	19.3495	20.8754	23.8947	31.4593	22.2065	15.4212	17.3043	21.9793	27.1413		19.3496				14.0252	19.0249	8.9605	34.6084	28.8945	29.0893	32.0762		29.8684	33.3098	34.8032	37.0109	19.3496	35.9071	28.1153	29.5438	34.7383
	57			16.5899		14.6095	19.8041	16.2004	16.2653	19.9339	18.2457	18.1483	9.2852	13.5057	18.2782	19.869	22.9208	30.1931	21.1676	14.9017	16.6549	20.8754	26.1349		18.5704				13.4083	18.0509	8.506	33.7968	27.888	28.0504	31.6541		28.8945	32.6281	33.7319	36.459	18.5379	35.3876	27.1414	28.9594	34.0889
	58			16.1354		14.2199	18.7976	15.3238	15.8757	19.2197	17.2717	17.3691	8.928	13.3109	17.5639	18.7976	21.9793	29.414	20.4209	14.1875	15.7134	20.1287	24.9661		17.6289				13.0188	17.1419	8.2138	32.628	27.1089	27.3686	30.4529		28.44	31.5892	33.1799	35.6149	18.0834	34.6085	26.2648	28.3425	33.4396
	59			15.4861		13.4408	18.1483	14.9343	15.0316	18.5054	16.8821	16.8172	8.3761	12.6291	17.0769	17.8561	21.1676	28.2777	19.6742	13.668	15.194	19.3495	23.9597		17.1419				12.337	16.2653	7.6943	31.8813	26.3946	26.3946	29.7386		27.5958	30.6801	32.1086	34.511	17.6938	33.8942	25.4207	27.3036	32.7254
	60			14.7394		12.9213	17.3691	14.1875	14.642	18.0184	16.0056	16.4601	8.2138	12.3369	16.3627	17.1094	20.2261	27.1738	19.0573	13.2135	14.4797	18.4405	23.0831		16.3627				11.9149	15.5835	7.4346	31.0697	25.6479	25.4856	28.8296		26.9465	29.9009	31.2969	33.8617	17.1419	32.9852	24.6415	26.6219	32.0436
	61			14.0901		12.3694	16.525	13.4084	14.0576	17.1094	15.7458	15.5511	7.6943	11.6227	15.5186	16.3951	19.6742	26.492	18.6678	12.5317	13.9603	17.8886	22.3689		15.9082				11.4279	14.8693	7.0126	30.258	24.6739	24.5765	28.0829		26.3297	28.927	30.6152	32.9202	16.3627	32.3034	23.7974	25.9401	31.5891
	62			13.4408		11.785	16.103	12.9538	13.4083	16.2977	14.7069	15.1615	7.3372	11.4928	14.9017	15.551	19.0249	25.2908	17.9535	12.1422	13.2136	17.0445	21.5248		14.9992				10.9734	14.4148	6.7528	29.5113	23.9272	23.6026	26.8492		25.6154	27.9205	30.0308	32.1735	16.0056	31.4917	23.1481	25.3557	30.8748
	63			12.7265		11.7201	15.3563	12.2071	13.1486	16.103	14.3498	14.7719	7.3047	10.9734	14.3823	14.6095	18.2133	24.609	17.2068	11.7201	12.7266	16.2978	20.7131		14.707				10.3241	13.8953	6.2334	28.7646	23.2779	22.9532	26.2648		24.7064	27.2063	29.0568	31.1995	15.3563	30.9074	22.4663	24.3493	29.9658
	64			12.2071		10.9084	14.6745	11.6877	12.2395	15.129	13.733	13.9603	6.7853	10.6487	13.7979	14.1225	17.3691	23.7649	16.3952	11.1032	12.2071	15.7458	19.8366		13.8953				9.9021	13.0837	6.2009	28.0504	22.4663	22.0117	25.3882		24.3168	26.3946	28.2776	30.4528	15.0966	30.1282	21.6871	23.8623	29.3165
	65			11.785		10.3565	14.3174	11.2656	11.9149	14.5121	13.4732	13.5382	6.2658	10.1617	13.0187	13.5382	16.7523	22.6286	16.038	10.6487	11.5903	15.1615	19.1872		13.3759				9.6748	12.4668	5.7464	27.3361	21.6546	21.4274	24.5116		23.4402	25.4856	27.4335	29.8684	14.6745	29.3815	20.8755	23.1805	28.7646
	66			11.2331		10.1942	13.5057	10.5189	11.363	14.0576	12.7265	13.1161	6.1684	9.7397	12.4343	12.6941	16.0705	22.1741	15.3563	10.2916	10.9734	14.3498	18.2457		12.6616				9.2203	11.7201	5.6165	26.6543	21.1676	20.5508	23.7649		23.0506	24.8363	26.7842	28.7971	13.9603	28.5374	20.1937	22.4013	28.0179
	67			10.811		9.415	13.1486	10.2267	10.7461	13.6031	12.3045	12.5642	5.8763	9.4475	11.8499	11.9798	15.616	21.0378	14.8693	9.902	10.6488	13.7979	17.564		12.2721				8.5385	11.298	5.0971	25.7453	20.1937	20.1612	23.0507		22.239	24.187	26.0375	28.0828	13.3759	27.9205	19.6743	21.6546	27.4335
	68			10.389		9.4475	12.4019	9.8371	10.389	12.8889	11.6876	12.1422	5.5191	9.0904	11.2656	11.4279	14.9342	20.5833	14.3498	9.6748	10.0644	13.2784	16.7523		11.7851				8.2463	10.7786	5.0971	25.2583	19.447	19.1548	22.239		21.7845	23.3104	25.3882	27.4335	13.0512	27.3037	18.96	21.1027	26.7842
	69			9.7397		8.7982	12.0772	9.2528	9.7397	12.3045	11.5253	11.5253	5.4867	8.8956	10.9734	11.0708	14.2524	19.7392	13.5706	9.415	9.5125	12.8239	16.1679		11.3305				8.3437	10.5189	4.7724	24.5765	19.1548	18.7652	21.2326		21.1027	22.7585	24.8687	26.7193	12.8564	26.7193	18.3756	20.291	25.94
	70			9.4475		8.5709	11.5253	8.9281	9.6098	12.0447	11.0708	11.8175	4.9997	8.2787	10.5513	10.7461	13.7979	18.8951	13.1486	8.7982	9.0255	12.2071	15.681		10.9085				7.6295	10.0319	4.4478	24.187	18.1483	18.0509	20.908		20.5508	21.9144	23.9921	25.9076	12.337	26.2972	17.7588	19.7716	25.2907
	71			8.9605		8.3436	11.0059	8.7333	8.993	11.4928	10.7461	10.876	4.8374	8.0839	9.9994	9.9669	13.0837	18.473	12.759	8.4735	8.6034	11.5902	14.9018		10.4864				7.3373	9.5449	4.2205	23.4402	17.5315	17.3691	19.7717		19.9989	21.0703	23.635	25.0635	11.6227	25.3882	17.1419	19.1547	24.8687
	72			8.7008		7.6294	10.6487	8.2788	8.8306	11.2656	10.1617	10.5514	4.5776	8.0839	9.4475	9.2202	12.6616	17.4341	12.3694	8.0515	8.1814	11.1032	14.2525		10.2592				7.0451	9.0579	4.1556	22.6611	17.1094	16.9471	19.2522		19.2846	20.7131	22.6935	24.6414	11.2656	24.8038	16.4601	18.6353	24.0246
	73			8.441		7.532	10.2267	7.7593	8.4086	10.4539	9.7397	10.3566	4.4802	7.5645	9.2202	8.7657	12.1422	17.1095	11.8175	7.6943	7.8243	10.5513	13.6681		9.6423				6.6555	8.506	3.9608	22.3689	16.5251	16.103	18.4406		18.96	19.8366	21.9468	23.7324	11.0059	24.0246	15.8758	18.0184	23.5701
	74			8.019		7.2398	9.7072	7.4671	8.019	10.2267	9.3176	9.7722	4.2205	7.1099	8.8631	8.5709	11.6227	16.2978	11.298	7.2398	7.4672	10.1942	13.0512		9.2203				6.2984	8.0839	3.5712	21.5248	15.9082	15.6485	17.9211		18.1808	19.3171	21.4598	22.9857	10.6812	23.3429	15.5186	17.2717	22.9532
	75			7.532		6.8178	9.3177	7.0776	7.9216	9.6747	9.1878	9.5774	4.2854	6.9152	8.6683	8.2463	11.0059	15.5186	10.7461	7.0126	7.1425	9.5774	12.824		8.993				6.0386	7.8567	3.4089	20.9079	15.3238	14.9018	17.0121		17.7912	18.8301	21.0378	22.5636	10.3241	22.8883	15.0317	16.6874	22.174
	76			7.2073		6.5256	8.9605	6.8178	7.4671	9.48	8.8956	9.0904	3.8634	7.1424	8.019	7.7593	10.5838	15.1615	10.389	6.6554	6.7204	9.0254	12.2071		8.3762				5.9412	7.532	3.279	20.356	14.8368	14.6096	16.8497		17.2718	18.0834	20.3235	21.752	9.7722	22.4014	14.4797	16.3627	21.7844
	77			6.8178		6.1684	8.5709	6.5906	7.3048	8.9605	8.3761	9.0904	3.6686	6.623	7.532	7.0126	10.0968	14.3174	10.1293	6.2659	6.3958	8.7008	11.4929		8.1489				5.5841	7.2723	3.3115	19.7392	14.3823	13.9602	16.1355		16.7523	17.8237	19.9664	21.2325	9.5774	21.7196	14.0252	15.7459	21.1676
	78			6.5256		5.8763	8.1164	6.1685	7.0126	8.7657	8.019	8.4735	3.6686	6.2983	7.1424	6.7204	9.7072	14.0577	9.8696	6.0711	6.1036	8.2787	10.7462		7.6619				5.0971	6.7853	3.0517	19.1223	13.6031	13.5707	15.8433		16.2329	17.1094	19.3171	20.3884	9.1229	21.1677	13.5058	15.0316	20.5183
	79			6.3632		5.7139	7.8242	6.1036	6.5256	8.4411	7.8242	8.2788	3.4413	6.1684	6.8827	6.623	9.5449	13.3434	9.2852	5.8438	5.7465	7.7917	10.4215		7.6619				5.0647	6.3633	2.6622	18.4405	13.4083	13.246	14.8693		15.9082	16.4601	18.5379	19.9664	9.0579	20.5508	13.0188	14.642	19.869
	80			6.2658		5.5191	7.4996	5.7789	6.4282	8.0515	7.6619	8.1489	3.2465	5.9412	6.6554	6.3308	9.2203	12.8565	8.993	5.5516	5.4543	7.4996	10.1293		7.1425				5.0322	6.0711	2.6622	18.0185	12.9214	12.6616	14.7719		15.2589	16.0705	18.2457	19.6742	8.571	19.8041	12.5318	14.3823	19.5118
	81			5.8763		4.9997	7.2074	5.227	5.9087	7.6294	7.3697	7.6944	3.5063	6.0061	6.4282	5.649	8.8956	12.5318	8.7657	5.3244	5.1621	7.0126	9.6748		7.11				4.6751	5.7789	2.5972	17.5639	12.0773	12.2071	14.0577		15.194	15.5836	17.5639	18.4405	8.3437	19.4145	12.4344	13.7005	18.7651
	82			5.7139		5.162	6.8827	5.2919	5.5841	7.4021	7.0775	7.3697	3.2141	5.5841	6.0386	5.2269	8.506	11.85	8.5385	5.1945	4.9673	6.7204	9.2852		6.5906				4.3829	5.6165	2.6946	17.1094	11.9149	11.6227	13.5707		14.4148	14.9343	17.077	18.3106	7.9866	19.0249	11.915	13.2785	18.408
	83			5.5191		4.7724	6.6555	4.9673	5.4867	7.2398	6.7528	7.1425	2.9868	5.3893	5.649	4.9672	8.1814	11.5254	8.2138	4.9672	4.7076	6.4607	8.6684		6.5581				4.2206	5.4867	2.2726	16.6549	11.85	11.363	13.0513		14.22	14.7395	16.7198	17.5964	7.7269	18.6353	11.5903	13.0187	18.0833
	84			5.0971		4.4802	6.3308	4.6751	5.2269	6.7853	6.6879	7.0451	3.1167	5.0646	5.5516	5.0971	7.6294	11.0059	7.6294	4.9023	4.5128	6.136	8.1814		5.9737				3.9933	5.162	2.0778	16.103	11.0384	10.9409	12.7266		13.7005	14.3499	16.2004	17.1419	7.4347	18.0834	11.0708	12.6291	17.434
	85			4.9672		4.74	6.2334	4.74	5.2594	6.6554	6.5905	6.9801	2.792	5.1295	5.4542	4.4153	7.6944	10.5514	7.3697	4.5452	4.2206	5.8113	7.7918		5.7789				3.7985	4.8049	2.1102	15.8108	10.8436	10.5189	12.0773		13.4733	13.7006	15.8433	16.7198	7.4022	17.5964	10.7137	12.0448	16.8172
	86			4.8698		4.0906	5.714	4.3829	4.9997	6.5256	6.136	6.3957	2.7595	5.0971	5.162	4.1556	7.3372	10.3566	7.11	4.3828	4.1881	5.649	7.5321		5.6166				3.8634	4.4802	2.0453	15.4861	10.5838	10.1942	11.8176		12.9214	13.311	15.1939	15.8757	6.9477	16.9796	10.4215	11.6227	16.4601
	87			4.6101		4.253	5.6815	3.9933	4.8374	6.3308	5.8763	6.3957	2.5972	4.675	4.9997	3.9608	7.1749	9.6423	6.9801	4.2855	3.9609	5.162	7.0126		5.1945				3.7336	4.0907	2.0128	15.0316	9.9345	9.8371	11.363		12.7266	12.9214	14.642	15.8432	6.7853	16.4601	9.967	11.2656	15.9081
	88			4.5776		3.9283	5.5192	4.0582	4.675	5.9087	5.7789	6.1036	2.4024	4.5776	4.5452	4.1231	6.6879	9.4151	6.8502	4.0582	3.7336	5.1296	6.8827		5.1296				3.2791	4.1556	1.6233	14.8368	9.6748	9.6098	10.7787		12.337	12.4993	14.4148	15.0641	6.623	16.1679	9.6424	11.0383	15.5186
	89			4.3828		3.5063	5.2919	3.8635	4.4478	5.6815	5.6815	5.7464	2.4674	4.3828	4.4802	3.6686	6.4607	9.0255	6.8178	3.8634	3.6687	4.8374	6.4932		4.8374				3.0518	4.0257	1.6882	14.4472	9.4151	9.1553	10.8111		11.8825	12.1422	13.8629	14.5446	6.4282	15.7459	9.5125	10.6163	15.2264
	90			4.2854		3.7335	5.0971	3.3765	4.4478	5.7789	5.4867	5.8114	2.2401	4.5776	4.188	3.5063	6.1035	8.7008	6.4282	3.7011	3.4414	4.74	6.3308		4.8699				3.1167	3.8959	1.6233	14.1551	9.1878	9.0255	10.3241		11.8175	11.9799	13.5707	14.3174	6.1036	15.4537	9.2852	10.3565	14.8043
	91			4.1231		3.2465	4.8699	3.5063	4.188	5.4217	5.162	5.5841	2.0453	4.188	4.2205	3.2465	6.0711	8.506	5.9087	3.5063	3.5388	4.675	5.8438		4.6426				3.1167	3.6361	1.6233	13.8629	8.7008	8.7008	9.9346		11.1682	11.6227	13.1486	13.7005	5.9088	14.9667	8.7982	10.0644	14.1875
	92			3.9283		3.3115	4.9348	3.344	4.2205	5.4542	5.0971	5.4867	2.1102	4.1231	3.7335	3.2141	5.8438	7.8892	5.7789	3.3439	3.2141	4.1881	5.6491		4.4154				2.8245	3.3439	1.2337	13.3109	8.4411	8.6359	9.4476		11.0708	11.2656	12.7266	13.4408	5.7464	14.7395	8.5061	9.8046	13.8303
	93			4.0906		3.0842	4.5452	3.0518	3.7985	4.9997	4.7075	5.2919	2.1102	4.0582	3.4089	2.9543	5.5841	8.0191	5.6165	3.1492	3.1167	4.1231	5.3569		4.4154				2.4999	3.2141	1.4609	13.0837	8.1814	8.019	9.4151		10.8111	11.1033	12.337	12.8889	5.6815	14.1226	8.3113	9.2852	13.668
	94			3.7984		2.9219	4.4803	3.1492	3.5387	5.1945	4.9997	5.227	1.883	3.9283	3.5063	2.8894	5.1945	7.4022	5.4218	3.1167	3.1492	3.8634	5.1621		4.0582				2.4025	3.1167	1.3311	12.7266	7.9541	7.9866	8.9606		10.4864	10.6163	12.1422	12.4668	5.3569	13.733	8.1165	9.1228	13.0836
	95			3.766		2.8894	4.3829	2.9544	3.6361	4.675	4.7075	4.9997	1.883	3.8958	3.5387	2.7596	4.9672	7.1425	5.3244	2.857	2.8895	3.7335	4.9348		3.8959				2.37	3.0518	1.3311	12.3694	7.5645	7.7268	8.6684		9.967	10.5189	11.7526	12.0772	5.3893	13.5058	7.7918	9.0254	13.0187
	96			3.6361		2.7271	3.9283	2.6622	3.1816	4.675	4.7075	4.6751	1.818	3.5387	3.4413	2.5972	4.8049	7.0776	5.0322	2.857	2.8246	3.5712	4.5128		3.7336				2.4349	2.6946	1.1687	12.1097	7.597	7.3697	8.3762		10.1618	10.0644	11.4604	11.6876	5.1296	13.0512	7.597	8.6359	12.3694
	97			3.4738		2.6621	4.1556	2.9219	3.3764	4.4153	4.2854	4.9023	1.6232	3.8309	3.2465	2.4674	4.5777	6.4932	5.0646	2.857	2.8246	3.4089	4.3829		3.7336				2.1428	2.6622	1.0713	11.7851	7.3048	7.2398	8.3437		9.5449	9.5774	11.2007	11.4928	4.8699	12.9538	7.2399	8.1813	12.2071
	98			3.2465		2.6297	3.6362	2.6947	3.1816	4.4802	4.3828	4.5777	1.5908	3.4738	3.0517	2.2401	4.4803	6.5581	5.0322	2.6946	2.5324	3.2465	4.0582		3.344				2.0778	2.4674	1.2337	11.6877	6.7529	6.9152	7.7593		9.5449	9.5125	10.6163	11.1033	4.8374	12.6941	6.9152	8.2138	12.1097
	99			3.4089		2.5648	3.5712	2.4025	3.0842	4.2205	4.1556	4.4478	1.5583	3.5063	2.9543	2.37	4.5452	6.1685	5.0971	2.7596	2.4025	3.2141	4.0582		3.3764				1.948	2.3375	1.2661	11.363	6.8178	6.9152	7.7269		9.1553	9.2852	10.454	10.9085	4.6101	12.2396	6.623	7.9541	11.8175
	100			3.1491		2.37	3.6037	2.4999	3.279	4.0582	4.253	4.5452	1.4934	3.3764	2.792	2.305	4.3829	5.8439	4.6426	2.6297	2.4025	2.8894	4.1556		3.1817				1.7207	2.0778	1.0389	11.0383	6.6879	6.623	7.4347		8.8956	8.9606	10.1618	10.1293	4.7075	11.7526	6.623	7.4996	11.0708
	101			3.2141		2.2076	3.279	2.37	2.9219	3.9933	3.8959	4.2205	1.4609	3.1491	2.8245	2.1102	4.0907	5.8763	4.4153	2.5323	2.2077	3.0193	3.6362		3.2466				1.6233	2.0129	0.8441	10.7786	6.2984	6.7204	7.2724		8.7333	8.7982	9.7722	10.3241	4.3504	11.3955	6.5581	7.3697	10.9734
	102			3.3764		2.2401	3.3115	2.1752	2.9219	3.8959	4.0257	4.4478	1.5908	3.1491	2.7596	1.8505	3.8959	5.6491	4.1881	2.4998	2.0454	2.7271	3.344		3.0518				1.6558	1.883	0.8116	10.5514	6.3633	6.2983	6.7529		8.8631	8.7658	9.6098	9.967	4.2206	11.3306	6.2659	7.2398	10.7136
	103			3.1491		2.1427	3.279	2.1103	2.9219	3.8634	3.7011	3.7985	1.3311	3.1167	2.5648	1.883	3.8959	5.3893	4.1231	2.3375	1.948	2.6297	3.2466		3.0518				1.6558	1.9804	0.9739	10.3241	6.0711	6.2009	6.9477		8.3112	8.2138	9.2852	9.3501	4.2206	11.0059	5.8763	7.11	10.4539
	104			3.1491		2.2726	3.0193	1.8506	2.6297	3.6037	3.9283	4.0257	1.396	3.2465	2.2076	2.0128	3.7336	5.4218	4.0257	2.2401	1.9155	2.5648	3.1492		2.9544				1.3311	1.883	0.9739	10.0319	5.8114	5.9088	6.5257		8.019	8.1489	9.1229	9.2527	4.1881	10.5838	5.8114	6.623	10.1942
	105			2.9868		2.0128	3.0842	1.883	3.0193	3.7335	3.4089	3.9933	1.2986	2.8569	2.2726	1.9479	3.7985	4.9024	4.0907	2.2726	1.7857	2.4674	3.0518		2.7271				1.3636	1.6882	0.8765	9.8371	5.8114	5.7464	6.3309		8.1164	7.9217	8.8956	8.8956	4.0258	10.4215	5.5192	6.4931	9.9994
	106			2.8245		1.883	3.0193	1.9804	2.5648	3.5063	3.5712	3.6362	1.2337	2.9543	2.1102	1.5259	3.5388	4.805	3.9608	2.1102	1.6883	2.3375	2.9219		2.6622				1.396	1.5259	0.7791	9.7397	5.6166	5.9088	6.2335		7.6294	7.6944	8.4086	8.8631	3.9608	10.1293	5.292	6.3633	9.5449
	107			2.7595		2.1427	3.0193	1.7207	2.6297	3.3764	3.3115	3.831	1.2986	2.7595	2.2726	1.6233	3.5063	4.6751	3.766	2.1427	1.6233	2.4674	2.8895		2.4999				1.2662	1.3311	0.6818	9.6423	5.4218	5.3893	5.9088		7.8242	7.6295	8.2788	8.4411	3.7011	9.7397	4.9673	6.1685	9.2527
	108			2.7595		1.6882	2.6946	1.8506	2.4998	3.4089	3.5387	3.7011	1.396	2.8245	2.0778	1.6882	3.2466	4.3504	3.5712	2.0129	1.5584	2.2076	2.5648		2.5323				0.9415	1.3635	0.7791	9.3177	5.2919	5.4542	5.8114		7.4022	7.5645	8.0515	8.1813	3.766	9.7073	5.0972	5.8763	9.3501
	109			2.7595		1.883	2.8894	1.883	2.2076	3.279	3.3115	3.4738	1.2012	2.7595	2.0778	1.818	3.2141	4.3829	3.5387	1.8505	1.5259	2.2401	2.4349		2.2726				0.9091	1.5583	0.6818	8.993	5.1621	5.1296	5.6491		7.2399	7.2723	7.8242	8.2463	3.5388	9.3501	4.9348	5.9087	9.0904
	110			2.6621		1.6232	2.792	1.6558	2.5648	3.4089	3.3764	3.5712	1.2661	2.5972	2.0453	1.4609	2.9219	4.1232	3.5063	1.8181	1.4935	2.2401	2.5648		2.2726				1.1038	1.2986	0.7142	8.9281	5.0322	5.0971	5.6491		7.0451	7.11	8.0515	7.6619	3.6037	9.3177	4.5777	5.7139	8.7332
	111			2.4674		1.6557	2.5973	1.5584	2.1427	3.0842	3.0193	3.344	1.2337	2.6946	2.0778	1.396	3.1816	4.1881	3.3439	1.7531	1.4935	2.0128	2.4999		2.2401				0.8441	1.2012	0.6168	8.7333	4.7075	4.9348	5.292		7.2074	7.0451	7.4671	7.4671	3.279	9.0255	4.4478	5.6166	8.506
	112			2.4998		1.7531	2.5973	1.5909	2.305	3.1491	2.9868	3.4738	1.0064	2.4024	2.0128	1.4609	2.792	3.831	3.2141	1.8181	1.5259	2.2726	2.3376		2.2077				0.8441	1.1687	0.7791	8.4086	4.6101	4.9023	5.227		6.623	6.623	7.1749	7.2723	3.279	8.7982	4.3504	5.1296	8.1813
	113			2.4998		1.4609	2.5648	1.461	2.305	3.0193	3.0517	3.0842	1.1038	2.6946	1.883	1.6882	2.7271	3.831	3.0518	1.6882	1.2987	2.2076	2.1103		2.3051				0.8441	1.2337	0.7142	8.3437	4.8049	4.9997	5.0647		6.7853	6.7204	7.11	7.2398	3.344	8.506	4.1557	5.3244	7.9865
	114			2.37		1.5258	2.4674	1.3311	2.2076	3.2141	3.0517	3.4089	1.1687	2.305	1.7206	1.7856	2.5323	3.7336	3.0842	1.6882	1.3311	1.9804	1.948		2.0454				0.6818	1.1363	0.7142	8.2138	4.5452	4.7725	4.9348		6.4607	6.3958	6.7853	6.7528	3.2141	8.3112	3.9933	5.1296	8.019
	115			2.6297		1.6882	2.5648	1.6558	2.37	2.857	2.9868	3.1816	0.9415	2.37	1.818	1.4609	2.4349	3.6037	3.0518	1.8181	1.461	2.1102	2.0454		2.1752				0.4545	0.9739	0.5844	7.9541	4.1881	4.7725	4.6102		6.2984	6.136	6.7204	6.623	2.9869	8.084	3.8959	4.8049	7.4995
	116			2.5323		1.2986	2.3375	1.3311	2.1427	2.7271	2.7271	3.0193	1.2012	2.305	1.818	1.2337	2.4674	3.5713	3.2141	1.7207	1.2662	1.7531	2.0454		1.948				0.4545	0.909	0.7467	7.8892	4.4153	4.5777	4.9673		6.3633	6.2659	6.7529	6.623	2.8895	7.9866	4.0907	4.5452	7.3372
	117			2.37		1.5258	2.2726	1.4935	2.3375	2.7596	2.7271	3.0518	1.0064	2.305	1.7206	1.3635	2.4999	3.2791	2.8894	1.7207	1.2013	1.883	1.9804		1.9155				0.6818	0.8766	0.5519	7.7593	4.1881	4.5777	4.3505		6.1685	6.1036	6.2334	6.136	2.9219	8.019	3.6362	4.7075	7.3372
	118			2.4349		1.3311	2.4025	1.461	2.1427	2.7271	2.6946	2.857	1.0064	2.4024	1.6557	1.4609	2.4349	3.2466	2.6622	1.7207	1.3311	1.8505	2.0129		1.883				0.6169	0.7142	0.6493	7.6294	4.0582	4.3179	4.4803		5.9412	5.9413	6.1685	6.2983	2.9219	7.5645	3.344	4.5452	7.1424
	119			2.2401		1.4285	1.9804	1.2013	1.8505	2.5648	2.8569	2.8894	1.0389	2.0453	1.396	1.7856	2.2726	3.1167	2.7596	1.5583	1.1363	1.6882	1.8506		1.8506				0.3247	0.8116	0.5194	7.6294	3.9284	4.253	4.1881		6.0711	6.2659	5.8763	6.0386	2.7921	7.4671	3.4414	4.0907	6.9151
	120			2.1427		1.4609	2.1427	1.2337	1.9479	2.5648	2.5323	2.7596	1.1363	2.1102	1.4609	1.2661	2.3051	2.9544	2.6946	1.5583	1.0714	1.883	1.883		1.7207				0.1948	0.6493	0.6818	7.4347	3.8959	4.3179	4.4478		5.7464	5.8439	5.714	5.9737	2.5323	7.11	3.3765	3.8634	6.6879
	121			2.1427		1.2337	2.1103	1.1688	1.7856	2.792	2.4349	2.8894	0.909	2.2076	1.5583	1.1687	2.2077	2.9219	2.6622	1.5908	1.1363	1.7207	1.7856		1.7532				0.3247	0.7792	0.4545	7.4347	3.7985	3.9933	3.7985		5.5841	5.4867	5.714	5.7789	2.5323	7.0126	3.3115	4.253	6.4282
	122			2.2076		1.2986	2.0129	1.0714	1.9154	2.5323	2.4674	2.9868	1.0389	2.0453	1.5583	1.2337	2.1752	2.7921	2.4674	1.6233	1.2013	1.5908	1.5259		1.6558				0.1948	0.7467	0.5844	7.3048	3.5388	4.0907	4.1232		5.7464	5.5841	5.7464	5.2594	2.7596	6.8828	2.9869	3.9283	6.2009
	123			2.2076		1.3311	2.0778	1.1039	1.9154	2.5323	2.5972	2.5973	1.0389	1.9804	1.6557	1.4285	2.2401	2.7272	2.305	1.4285	1.0389	1.6882	1.5584		1.7207				0.1948	0.6818	0.6168	7.3697	3.4738	3.8959	3.7661		5.3893	5.3893	5.2919	5.5516	2.5973	6.8828	2.9869	3.6361	6.3632
	124			2.305		1.2012	1.9479	0.974	1.7856	2.4349	2.3375	2.7596	0.8765	1.9479	1.5583	1.2012	2.3051	2.857	2.4674	1.5908	0.8441	1.5583	1.6558		1.7856				0.2273	0.7792	0.4545	7.0126	3.4414	4.1556	3.6687		5.2919	5.2595	5.2594	5.2919	2.2726	6.623	2.9869	3.4413	6.2334
	125			2.2076		1.2337	1.9804	0.9091	1.9804	2.4674	2.4674	2.8894	1.0064	2.1102	1.3311	1.0713	2.1103	2.5324	2.4349	1.3311	0.974	1.4609	1.883		1.4285				0.0974	0.5194	0.4545	6.9477	3.4738	3.9283	3.7661		5.1296	5.4543	4.9673	4.9997	2.2077	6.4607	2.7921	3.6037	5.7789
	126			2.1752		1.3311	1.883	1.1363	1.818	2.4674	2.2076	2.5648	0.8116	1.9154	1.396	1.2012	2.1427	2.5324	2.5323	1.396	0.8441	1.5583	1.5259		1.6558				0	0.5844	0.3571	6.6879	3.3764	3.9933	3.4739		5.0971	5.1296	4.8699	5.162	2.2077	6.1036	2.6622	3.344	5.649
	127			1.9479		1.0713	1.883	0.9091	1.9804	2.305	2.37	2.6622	0.8116	1.9804	1.5259	1.2986	1.9479	2.4999	2.4998	1.3635	0.8441	1.2661	1.396		1.6558				0.1623	0.487	0.5519	6.623	3.4738	3.7985	3.5388		4.8374	4.8699	4.9997	4.8698	2.4025	6.0711	2.5973	3.0518	5.5191
	128			1.883		1.1038	1.9155	0.9415	1.818	2.4674	2.2401	2.5648	0.9415	1.7531	1.4609	1.2012	1.8181	2.3376	2.3375	1.2012	0.8117	1.396	1.3311		1.4285				0.1948	0.5194	0.4545	6.4282	3.2141	3.8959	3.2142		5.1621	5.0647	4.7075	4.9023	2.2726	5.9737	2.7596	3.1492	5.2594
	129			1.9154		1.0713	1.7207	1.0714	1.7531	2.2726	2.2726	2.7596	0.7142	1.9804	1.1687	1.1363	1.8181	2.5973	2.0129	1.1687	0.7467	1.4934	1.3311		1.4285				-0.0325	0.5194	0.422	6.2984	2.9544	3.6362	3.5388		4.7075	4.7725	4.8374	4.5452	2.1427	5.8114	2.5973	3.1816	5.2594
	130			1.9154		1.0064	1.9479	0.9091	1.7856	2.37	1.9804	2.4349	0.7142	1.883	1.2012	1.1038	1.883	2.1752	2.0453	1.3311	0.7467	1.2661	1.5908		1.3311				-0.1948	0.487	0.3896	6.1036	3.344	3.5712	2.922		4.8699	4.6751	4.5127	4.6101	2.0129	5.8438	2.435	2.8245	5.2919
	131			2.0778		1.1687	1.6882	0.8766	1.5259	1.9804	2.1752	2.4025	0.7791	1.883	1.2661	1.2661	1.8181	2.2402	1.9804	1.2661	0.7467	1.4285	1.461		1.3636				0	0.5194	0.4545	5.9412	2.9219	3.6037	3.1817		4.7725	4.7725	4.2205	4.6426	2.1103	5.5841	2.2726	2.6622	4.8049
	132			1.9479		1.0389	1.7531	1.1363	1.6233	2.2076	2.1102	2.4999	0.7467	1.7856	1.2337	1.2012	1.6233	1.948	2.1427	1.3311	0.7467	1.3635	1.2986		1.2337				0	0.3896	0.487	5.7464	2.8245	3.3115	2.9869		4.4478	4.5452	4.2205	4.3829	1.9804	5.3893	2.3051	2.6622	4.7724
	133			1.7531		0.9415	1.8181	0.8766	1.5908	2.1102	2.2726	2.2726	0.7467	1.7206	1.3311	1.1038	1.6233	1.9804	2.1427	1.396	0.8117	1.2986	1.1363		1.3636				-0.0649	0.6168	0.2922	5.5841	2.7596	3.5712	2.8895		4.4153	4.6102	4.1231	4.2205	1.9804	5.1945	2.1428	2.8245	4.8049
	134			1.7206		1.1363	1.5259	0.7792	1.4934	2.305	2.1102	2.2401	0.7467	1.883	1.1363	1.0389	1.5259	1.9804	2.1427	1.2986	0.7467	1.5259	1.1688		1.3311				-0.1948	0.6168	0.2922	5.5516	2.6947	3.1816	2.7921		4.3829	4.6102	4.0907	4.2855	1.7856	4.8374	2.1752	2.5323	4.4478
	135			1.7856		0.9415	1.8505	0.974	1.5259	1.9804	2.0778	2.2401	0.6168	1.5908	1.0713	1.0064	1.4285	1.8506	1.9804	1.3635	0.6169	1.396	1.2662		1.3311				-0.2597	0.5844	0.487	5.4218	2.6622	3.3764	2.9869		4.4478	4.318	4.1881	4.4802	1.8181	4.8374	2.0454	2.3375	4.3504
	136			1.8505		1.0389	1.6233	0.8441	1.4285	2.2076	1.883	2.2726	0.6168	1.6557	1.2337	1.0389	1.5583	1.883	1.9479	1.1687	0.7792	1.4285	1.2662		1.3311				-0.2597	0.422	0.5194	5.3568	2.7596	3.3115	2.4999		3.9608	4.4478	3.831	3.8634	1.8506	4.9348	2.1428	2.4674	4.3504
	137			1.883		1.0713	1.7856	0.7143	1.6882	2.2076	1.9804	2.1103	0.7791	1.6557	1.3311	1.0713	1.5908	1.6233	1.8505	1.2986	0.6494	1.2661	1.2662		1.3311				-0.2272	0.3896	0.3246	5.1945	2.5973	3.4738	2.6622		4.3179	4.1881	3.6686	3.9608	1.8181	4.7075	1.8506	2.4674	3.9932
	138			1.9804		0.7791	1.6882	0.8766	1.4934	2.0453	2.0453	2.1752	0.5519	1.6882	1.396	1.2012	1.6233	1.8506	1.8181	1.2661	0.6494	1.2012	1.1039		1.3636				-0.1948	0.3896	0.2272	5.227	2.5648	3.3115	2.5648		3.9284	4.0258	3.7336	4.0257	1.6558	4.5452	1.8831	2.1427	4.1556
	139			1.818		1.2012	1.5259	0.8117	1.7207	1.9804	1.883	2.2726	0.5843	1.6882	1.1038	1.1363	1.6882	1.7856	1.6882	1.3311	0.5844	1.396	1.0065		1.2012				-0.1623	0.422	0.2597	5.1621	2.4674	3.2466	2.6947		4.0907	4.0582	3.4738	3.7335	1.5584	4.3504	1.7857	2.0778	4.1231
	140			1.7856		0.8765	1.5583	0.7143	1.6557	2.0453	1.7856	1.9479	0.8765	1.3635	0.9739	1.0713	1.6557	1.6883	1.5908	1.1687	0.7467	1.2337	1.2013		1.1688				-0.3246	0.5519	0.3246	5.0647	2.4349	3.1816	2.2402		3.766	4.0582	3.4738	3.6686	1.6233	4.1881	1.8506	2.2077	3.701
	141			1.6882		0.909	1.6233	0.6818	1.5583	2.2076	1.883	2.2077	0.6168	1.5583	1.0064	0.9739	1.4934	1.6558	1.5908	1.2012	0.6494	1.1038	1.1039		1.0389				-0.422	0.6168	0.6168	4.9997	2.4999	2.9544	2.4999		3.7985	3.9608	3.7011	3.766	1.8506	4.2206	1.8506	2.0778	3.6036
	142			1.6557		1.1038	1.461	0.5519	1.5908	1.818	1.9804	2.2726	0.5519	1.6232	0.9739	0.909	1.461	1.6233	1.7207	1.2661	0.6169	1.2986	1.1363		1.1038				-0.2922	0.3571	0.422	4.9348	2.3051	3.1492	2.4674		3.766	4.0258	3.2466	3.7335	1.5259	4.1881	1.6883	1.9155	3.7335
	143			1.5908		0.7142	1.7856	0.6169	1.4285	1.9154	1.818	2.0778	0.7142	1.6232	1.2012	1.1363	1.5583	1.5909	1.7531	1.1363	0.8117	1.2337	1.0714		1.0065				-0.2272	0.3571	0.1623	4.9348	2.2077	2.8245	2.37		3.8634	4.0582	3.5388	3.4738	1.4285	4.0258	1.8831	1.8181	3.4089
	144			1.6882		1.1363	1.461	0.7467	1.3311	1.9804	1.7531	2.1427	0.6493	1.4934	1.0389	1.1363	1.8181	1.7207	1.6557	0.9739	0.6818	1.1363	1.1039		1.2337				-0.4545	0.3896	0.2922	4.8699	2.3051	2.8894	2.3376		3.5063	3.6362	3.1492	3.3115	1.396	4.0258	1.7857	2.0129	3.4089
	145			1.7856		0.8441	1.4934	0.5519	1.4285	1.9154	1.5908	1.9804	0.5519	1.5258	1.2337	0.8765	1.461	1.3961	1.4609	1.1038	0.6818	1.2986	1.2986		1.1688				-0.3896	0.2922	0.3246	4.74	2.2401	2.9219	2.2402		3.7985	3.6687	3.0842	3.5063	1.5259	3.7985	1.461	1.8505	3.3764
	146			1.6557		0.8116	1.6557	0.7143	1.2337	1.7531	1.883	2.1427	0.8441	1.5258	1.0389	0.9415	1.4285	1.461	1.5259	1.0389	0.6494	1.0064	1.0065		1.0389				-0.3896	0.3896	0.422	4.74	2.1752	2.857	2.1752		3.5712	3.6362	3.279	3.3764	1.5908	3.6686	1.3961	1.6557	3.3115
	147			1.8505		0.9415	1.3311	0.6493	1.4285	1.883	1.7531	1.9479	0.5194	1.4284	1.0713	1.1363	1.2662	1.4285	1.5583	0.9415	0.552	1.1038	1.0065		1.0389				-0.3246	0.422	0.1948	4.5777	2.2726	2.9544	2.2077		3.6686	3.6037	3.0518	3.2141	1.2012	3.5712	1.5259	1.6882	2.9868
	148			1.5908		0.7791	1.4934	0.5195	1.4285	1.9804	1.7856	1.8505	0.8441	1.6557	1.1687	1.0389	1.2662	1.2662	1.5583	1.1363	0.552	1.0713	0.974		1.0389				-0.422	0.3896	0.3571	4.6751	1.9804	2.7271	2.1752		3.4089	3.6037	3.0518	3.0842	1.2337	3.5388	1.6233	1.8181	3.1167
	149			1.6232		0.909	1.2662	0.5519	1.4609	1.6882	1.4285	2.0778	0.7142	1.2986	1.2337	0.8116	1.2986	1.5584	1.6233	1.0713	0.552	0.8441	0.9091		1.0389				-0.4545	0.2922	0.487	4.5452	1.948	3.0193	1.9155		3.3764	3.766	3.0193	3.1492	1.3636	3.5388	1.5584	1.5908	3.2465
	150			1.6557		0.8765	1.396	0.5195	1.396	1.6882	1.6882	1.8505	0.6817	1.6557	1.0389	0.7791	1.3311	1.2987	1.4285	1.2986	0.6818	1.0713	0.9415		0.8766				-0.3896	0.1948	0.3246	4.2855	2.1752	2.7596	2.0129		3.4414	3.4414	2.6947	3.1167	1.4285	3.4089	1.4285	1.4285	2.792
[truncated: 1 more columns]

## Sheet: Fig 2G & S2A-E_SOL
	Type IIA	10m							30m							30m CR
		1A	2A	6C	7C	8C	24C		6-Middle	12-Middle	23-Middle	25-Middle	27-Middle	31-Middle		01-Middle	02-Middle	28-Middle	53-Middle	32-Middle	39-Middle
Fig S2C	Mean min fiber feret (µm)	37.0175	41.1243	39.016	34.1201	41.0065	38.7934		35.8239	43.6834	37.3365	37.867	37.936	28.6211		35.2462	34.1745	35.6178	36.0686	33.4506	35.4411
Fig S2A	Count	415	415	543	505	520	548		507	290	577	416	334	244		341	449	338	475	487	503
Fig S2B	Proportion	0.489965	0.464726	0.559794	0.498519	0.555556	0.613662		0.521605	0.470779	0.588175	0.462222	0.384793	0.338419		0.394676	0.48176	0.362661	0.488683	0.464695	0.478137
Fig S2E	Total Fiber area (μm2)	625460	822446	915586	657334	974220	896127		725515	646376	902499	673767	530182	225658		478430	599793	510229	718786	640584	769601
Fig 2G	Fiber area (proportion)	0.471332	0.47876	0.527185	0.435302	0.529259	0.594486		0.518282	0.500489	0.5801	0.481681	0.400739	0.34551		0.385681	0.489146	0.364276	0.51291	0.447761	0.478103
		Proportion							Proportion							Proportion
Fig S2D	0	0	0	0	0	0	0		0	0	0	0	0	0		0	0	0	0	0	0
	10	0	0.00241	0	0	0	0		0	0	0	0	0	0		0	0	0	0	0	0
	12.5	0	0.00723	0	0	0	0.00547		0	0	0.00173	0.0024	0.00299	0		0	0	0.00591716	0	0.00205339	0
	15	0.00482	0.00241	0.00184	0.00198	0.00192	0.00365		0.00197	0	0	0	0	0.0123		0.00293255	0.00668151	0.0118343	0.00210526	0.00205339	0
	17.5	0.00964	0.00964	0.00737	0.00594	0.00577	0.01095		0.01381	0.00345	0.0052	0.00721	0.00898	0.06557		0.00879765	0.0111359	0.0177515	0.00421053	0.00205339	0.00397614
	20	0	0.01446	0.00921	0.00594	0.01346	0.0073		0.01183	0	0.0104	0	0.00299	0.04098		0.0058651	0.0267261	0.00887574	0.0189474	0.0164271	0.0119284
	22.5	0.00964	0.00964	0.01473	0.02772	0.01154	0.0146		0.01775	0.02759	0.00867	0.01202	0.01198	0.07787		0.0175953	0.0489978	0.0295858	0.0315789	0.036961	0.0337972
	25	0.02651	0.01446	0.01105	0.05545	0.00577	0.02372		0.04734	0.01724	0.03466	0.03846	0.02096	0.10246		0.0351906	0.0467706	0.0325444	0.0315789	0.0513347	0.0417495
	27.5	0.03373	0.01928	0.0442	0.07921	0.00769	0.0292		0.0572	0.01379	0.05199	0.05048	0.04192	0.11885		0.0762463	0.064588	0.056213	0.0589474	0.0862423	0.0775348
	30	0.0747	0.03614	0.03131	0.10099	0.02885	0.05109		0.06312	0.02759	0.07799	0.06971	0.05988	0.14754		0.0821114	0.100223	0.118343	0.0863158	0.12115	0.0994036
	32.5	0.09398	0.04578	0.06998	0.12871	0.06346	0.07299		0.1144	0.04138	0.11958	0.07933	0.07485	0.11475		0.123167	0.0868597	0.0857988	0.109474	0.125257	0.111332
	35	0.11807	0.0747	0.10497	0.15644	0.08654	0.08029		0.13412	0.05172	0.11092	0.10337	0.10778	0.11066		0.111437	0.126949	0.112426	0.0926316	0.137577	0.125249
	37.5	0.11566	0.08916	0.12523	0.09703	0.08654	0.09854		0.11045	0.0931	0.11092	0.11058	0.12575	0.08197		0.11437	0.122494	0.0976331	0.117895	0.131417	0.101392
	40	0.14217	0.07711	0.12707	0.09901	0.10769	0.11496		0.13018	0.04828	0.09532	0.12981	0.13473	0.04508		0.143695	0.109131	0.106509	0.115789	0.0800821	0.101392
	42.5	0.12289	0.13253	0.10497	0.10495	0.13269	0.09854		0.09073	0.0931	0.09879	0.09375	0.10479	0.04098		0.0967742	0.0712695	0.0946746	0.103158	0.0780287	0.083499
	45	0.10843	0.12048	0.09945	0.06931	0.11923	0.12409		0.07101	0.10345	0.06932	0.07933	0.11377	0.02459		0.0879765	0.0824053	0.0650888	0.04	0.063655	0.0715706
	47.5	0.06024	0.09157	0.09024	0.0396	0.09808	0.10219		0.04931	0.1069	0.06066	0.07452	0.06287	0		0.0469208	0.0467706	0.056213	0.08	0.026694	0.0477137
	50	0.03614	0.06265	0.05341	0.01386	0.07885	0.07847		0.0355	0.09655	0.04679	0.03606	0.04491	0.0082		0.0205279	0.0111359	0.0295858	0.0652632	0.0225873	0.0337972
	52.5	0.0241	0.05542	0.05341	0.0099	0.05962	0.0365		0.02367	0.07931	0.03293	0.05048	0.02695	0.0082		0.0117302	0.013363	0.0207101	0.0294737	0.0102669	0.0139165
	55	0.00723	0.03855	0.02026	0	0.04038	0.0292		0.01183	0.03448	0.026	0.03365	0.02096	0		0.0058651	0.00890869	0.0147929	0.0105263	0.00616016	0.0178926
	57.5	0.00964	0.05301	0.0221	0.00198	0.02308	0.0073		0.00986	0.05862	0.01733	0.01202	0.01198	0		0.0058651	0.0111359	0.00887574	0	0	0.00795229
	60	0	0.01446	0.00368	0.00198	0.01731	0.00912		0.00197	0.03793	0.0156	0.00962	0.00898	0		0.00293255	0.00445434	0.00295858	0	0	0.00596421
	62.5	0	0.01205	0.00184	0	0.00577	0.00182		0.00394	0.03448	0.00347	0.0024	0.00299	0		0	0	0.00887574	0	0	0.00596421
	65	0	0.00723	0	0	0.00385	0		0	0.00345	0	0.00481	0	0		0	0	0.00591716	0	0	0.00198807
	67.5	0	0.00482	0	0	0.00192	0		0	0.0069	0.00173	0	0	0		0	0	0.00295858	0.00210526	0	0
	70	0.00241	0.00482	0	0	0	0		0	0.01379	0	0	0.00299	0		0	0	0.00295858	0	0	0.00198807
	72.5	0	0	0.00368	0	0	0		0	0.0069	0	0	0.00599	0		0	0	0.00295858	0	0	0
	IIX	10m							30m							30m
Fig S2C	Mean min fiber feret (µm)	39.1315	39.5466	38.0056	40.4468	41.5454	35.2724		28.308	47.5372	36.3977	33.2394	32.7001	29.0392		31.5277	25.4566	15.7559	22.6865	33.3241	34.6092
Fig S2A	Count	135	76	144	166	121	83		144	74	61	158	208	143		53	21	5	12	105	96
Fig S2B	Proportion	0.159386	0.0851064	0.148454	0.16387	0.129274	0.0929451		0.148148	0.12013	0.0621814	0.175556	0.239631	0.198336		0.0613426	0.0225322	0.00536481	0.0123457	0.100191	0.0912548
Fig S2E	Total Fiber area (μm2)	248926	149882	249861	305147	247428	127222		154652	201998	98912.8	229000	286076	147366		65031.2	20270.1	2920.84	8740.38	156540	153881
Fig 2G	Fiber area (proportion)	0.187585	0.0872489	0.143867	0.202075	0.134418	0.0843984		0.110478	0.156407	0.0635783	0.163714	0.216231	0.225636		0.0524242	0.0165308	0.00208532	0.00623694	0.109419	0.0955963
		Proportion							Proportion							Proportion
Fig S2D	0	0	0	0	0	0	0		0	0	0	0	0	0		0	0	0	0	0	0
	10	0	0	0	0	0	0		0	0	0	0	0	0		0	0	0	0	0	0
	12.5	0	0	0.006944	0	0	0.012048		0.01389	0	0	0.01899	0.00962	0.00699		0.0188679	0	0	0	0	0
	15	0.007407	0	0.0625	0	0.024793	0.036145		0.05556	0.01351	0	0.07595	0.03365	0.02098		0.0943396	0.047619	0	0	0	0.0104167
	17.5	0	0	0.048611	0	0.024793	0.036145		0.13889	0	0.01639	0.10127	0.08654	0.04196		0.0754717	0.047619	0.2	0	0.0190476	0.0104167
	20	0	0.013158	0.055556	0	0.033058	0.024096		0.09028	0.01351	0	0.01899	0.06731	0.04895		0.0566038	0.0952381	0	0	0.00952381	0
	22.5	0	0.013158	0.020833	0.018072	0.024793	0.012048		0.10417	0	0.01639	0.03165	0.04808	0.09091		0.0188679	0	0	0	0.0190476	0.0520833
	25	0.007407	0.013158	0.027778	0.024096	0.008264	0.036145		0.05556	0	0.01639	0.03165	0.0625	0.09091		0.0377358	0.0952381	0	0.166667	0.047619	0.0520833
	27.5	0.014815	0.013158	0.013889	0.03012	0.008264	0.060241		0.09028	0.02703	0.04918	0.01266	0.09135	0.11888		0	0.047619	0.2	0.25	0.0761905	0.03125
	30	0.044444	0.039474	0.027778	0.036145	0.041322	0.024096		0.05556	0.02703	0.01639	0.0443	0.04808	0.1049		0	0.142857	0.2	0.166667	0.0761905	0.0625
	32.5	0.096296	0.039474	0.034722	0.03012	0.024793	0.060241		0.06944	0	0.08197	0.08228	0.0625	0.11189		0.0943396	0.0952381	0	0.0833333	0.133333	0.104167
	35	0.103704	0.078947	0.020833	0.066265	0.033058	0.060241		0.02083	0.04054	0.16393	0.0443	0.04327	0.11888		0.0943396	0.047619	0.2	0.166667	0.152381	0.125
	37.5	0.096296	0.092105	0.020833	0.090361	0.049587	0.096386		0.04861	0.05405	0.18033	0.08861	0.07692	0.1049		0.0566038	0.142857	0.2	0	0.152381	0.145833
	40	0.125926	0.144737	0.034722	0.156627	0.07438	0.084337		0.04861	0.04054	0.01639	0.06962	0.06731	0.03497		0.0754717	0.190476	0	0	0.0761905	0.0625
	42.5	0.140741	0.065789	0.125	0.13253	0.07438	0.084337		0.02083	0.02703	0.08197	0.11392	0.05288	0.04196		0.0754717	0	0	0.166667	0.0761905	0.104167
	45	0.111111	0.131579	0.076389	0.072289	0.082645	0.096386		0.0625	0.05405	0.13115	0.05063	0.0625	0.02098		0.0566038	0	0	0	0.0666667	0.104167
	47.5	0.081481	0.092105	0.173611	0.084337	0.090909	0.096386		0.02778	0.08108	0.08197	0.05696	0.0625	0.01399		0.113208	0.047619	0	0	0.0571429	0.0416667
	50	0.074074	0.065789	0.0625	0.090361	0.090909	0.072289		0.02778	0.10811	0.04918	0.05696	0.00962	0		0.0377358	0	0	0	0.0285714	0.0520833
	52.5	0.022222	0.118421	0.041667	0.084337	0.115702	0.060241		0.02778	0.06757	0.01639	0.03797	0.02885	0.01399		0.0377358	0	0	0	0.00952381	0.0208333
	55	0.022222	0.026316	0.0625	0.036145	0.066116	0.036145		0.01389	0.08108	0.04918	0.03165	0.01923	0		0.0188679	0	0	0	0	0.0104167
	57.5	0.022222	0.039474	0.020833	0.03012	0.049587	0.012048		0.01389	0.08108	0	0.01266	0.01923	0.00699		0.0188679	0	0	0	0	0
	60	0.007407	0	0.027778	0	0.033058	0		0	0.10811	0.01639	0.01266	0.01442	0		0	0	0	0	0	0
	62.5	0.014815	0.013158	0.013889	0	0.008264	0		0.00694	0.04054	0	0	0.00962	0		0.0188679	0	0	0	0	0
	65	0.007407	0	0.006944	0.006024	0.016529	0		0	0.04054	0.01639	0.00633	0.00481	0		0	0	0	0	0	0.0104167
	67.5	0	0	0	0.006024	0.008264	0		0	0	0	0	0.00962	0		0	0	0	0	0	0
	70	0	0	0.013889	0	0.008264	0		0	0.01351	0	0	0	0		0	0	0	0	0	0
	72.5	0	0	0	0.006024	0.008264	0		0.00694	0.08108	0	0	0.00962	0.00699		0	0	0	0	0	0
	Type I	10m							30m							30m
Fig S2C	Mean min fiber feret (µm)	37.5072	39.848	42.5176	38.29	43.6992	41.025		38.2639	39.3435	38.3878	36.8709	39.0237	27.3318		36.7155	35.4315	36.7026	36.2256	35.1129	36.0813
Fig S2A	Count	297	402	283	342	295	262		321	252	343	326	326	334		470	462	589	485	456	453
Fig S2B	Proportion	0.350649	0.450168	0.291753	0.337611	0.315171	0.293393		0.330247	0.409091	0.349643	0.362222	0.375576	0.463245		0.543981	0.495708	0.631974	0.498971	0.435115	0.430608
Fig S2E	Total Fiber area (μm2)	452620	745538	571298	547585	619078	484050		519679	443115	554353	496015	506755	280091		697018	606140	887515	673863	633516	686216
Fig 2G	Fiber area (proportion)	0.341083	0.433991	0.328948	0.362623	0.336323	0.321116		0.37124	0.343104	0.356322	0.354605	0.383031	0.428855		0.561894	0.494323	0.633638	0.480854	0.44282	0.426301
	Min Feret (µm)	Proportion							Proportion							Proportion
Fig S2D	0	0	0	0	0	0	0		0	0	0	0	0	0		0	0	0	0	0	0
	10	0	0	0	0	0	0		0	0	0	0	0	0		0	0	0	0	0	0
	12.5	0	0	0.00353	0	0	0		0	0	0	0	0.00307	0.00898		0.00212766	0	0.00169779	0	0	0
	15	0.00673	0.00249	0	0	0.00339	0		0.00312	0	0	0.00307	0	0.02395		0.00425532	0.0021645	0	0.00206186	0	0
	17.5	0	0.00498	0	0.00292	0.00678	0.00763		0.00623	0	0.00292	0.0092	0.00307	0.04192		0.012766	0	0.00169779	0.00206186	0.00219298	0.00220751
	20	0.00337	0.01493	0.00353	0.02047	0	0.00382		0.02492	0.00397	0.00875	0.00307	0.00613	0.07186		0.00425532	0.004329	0.00169779	0.00824742	0.00877193	0.00662252
	22.5	0	0.01493	0.0106	0.01462	0	0.00763		0.02181	0	0.01166	0.0092	0.00307	0.08982		0.0148936	0.0151515	0.00339559	0.0164948	0.0219298	0.0154525
	25	0.0303	0.0199	0.00707	0.02632	0.00678	0.00763		0.01558	0.03571	0.02915	0.03374	0.00307	0.12874		0.0148936	0.017316	0.0288625	0.0268041	0.0394737	0.0529801
	27.5	0.02357	0.03234	0.01767	0.04386	0.01017	0.0458		0.01869	0.02778	0.08746	0.04294	0.02761	0.14072		0.0361702	0.0454545	0.0339559	0.0453608	0.0767544	0.0596026
	30	0.05724	0.02239	0.0318	0.05263	0.00678	0.04962		0.05919	0.02778	0.06414	0.07975	0.04294	0.12874		0.0702128	0.0930736	0.0713073	0.0886598	0.0833333	0.103753
	32.5	0.05387	0.06219	0.02827	0.07018	0.0339	0.04198		0.06542	0.0873	0.06414	0.08589	0.09202	0.11078		0.0914894	0.149351	0.103565	0.109278	0.144737	0.108168
	35	0.09764	0.09453	0.07774	0.07895	0.07119	0.06489		0.10592	0.11508	0.0758	0.11656	0.11656	0.09581		0.112766	0.138528	0.154499	0.131959	0.14693	0.13245
	37.5	0.18519	0.09701	0.09541	0.11696	0.0678	0.08397		0.11526	0.10714	0.09913	0.13497	0.12577	0.06287		0.159574	0.142857	0.156197	0.138144	0.125	0.103753
	40	0.16835	0.13184	0.08834	0.11696	0.11186	0.10687		0.1028	0.10317	0.11662	0.10429	0.1227	0.0509		0.159574	0.138528	0.13073	0.115464	0.10307	0.0883002
	42.5	0.12121	0.09204	0.10601	0.1345	0.11186	0.07252		0.11526	0.12698	0.12245	0.1411	0.11043	0.02695		0.0978723	0.108225	0.113752	0.103093	0.0526316	0.0860927
	45	0.13131	0.1194	0.12367	0.09649	0.09831	0.12595		0.11215	0.10714	0.07289	0.07669	0.08896	0.01198		0.0808511	0.0692641	0.0916808	0.0824742	0.0723684	0.0684327
	47.5	0.05387	0.08706	0.08127	0.07895	0.10169	0.11832		0.07477	0.07937	0.05539	0.05215	0.09816	0.00599		0.0510638	0.047619	0.0458404	0.0618557	0.0526316	0.0529801
	50	0.03367	0.08458	0.08127	0.06433	0.10847	0.07634		0.04361	0.05952	0.05539	0.05215	0.06135	0		0.0510638	0.017316	0.0356537	0.0371134	0.0307018	0.0507726
	52.5	0.01684	0.03234	0.08834	0.03216	0.07119	0.09542		0.05919	0.04365	0.05539	0.02147	0.03988	0		0.0148936	0.00649351	0.0118846	0.0185567	0.0197368	0.0397351
	55	0.01347	0.02488	0.07067	0.02632	0.0678	0.03053		0.02492	0.02778	0.02332	0.01534	0.03067	0		0.0106383	0.004329	0	0.00618557	0.0109649	0.0154525
	57.5	0.00337	0.03234	0.03534	0.00585	0.05424	0.04198		0.01869	0.02778	0.02332	0.01227	0.01227	0		0.00425532	0	0.00679117	0.00206186	0.00438596	0.00883002
	60	0	0.01244	0.01413	0.00585	0.03729	0.01145		0.00935	0.00794	0.00875	0.00613	0.0092	0		0.00425532	0	0.00509338	0	0.00219298	0.00220751
	62.5	0	0.00746	0.02827	0.0117	0.01695	0		0	0.00397	0.00875	0	0	0		0.00212766	0	0	0.00206186	0.00219298	0.00220751
	65	0	0.00498	0.00707	0	0.00678	0.00382		0.00312	0.00397	0.01458	0	0.00307	0		0	0	0	0.00206186	0	0
	67.5	0	0.00249	0	0	0.00339	0.00382		0	0.00397	0	0	0	0		0	0	0	0	0	0
	70	0	0.00249	0	0	0.00339	0		0	0	0	0	0	0		0	0	0	0	0	0
	72.5	0	0	0	0	0	0		0	0	0	0	0	0		0	0	0.00169779	0	0	0

## Sheet: Fig 2G & S2A-E_EDL
		10mCON								30mCON										30mCR
	TYPE IIA	4A	6A	7A	9A	10A	12A	1A		12-Middle	23-Middle	25-Middle	27-Middle	47-Middle	50-Middle	52-Middle	66-Middle	80-Middle		CR-01	CR-02	CR-28	CR-32	CR-39	CR-40	CR-48	CR-67
Fig S2C	Mean min fiber feret (µm)	20.7346	20.6533	20.6207	23.812	23.62	20.0589	18.8862		20.189	18.7551	19.9661	21.1489	19.7725	21.6822	19.3275	19.7999	20.3669		20.1901	20.5303	19.3995	19.5365	18.3713	19.6968	19.9145	19.4627
Fig S2A	Count	65	98	100	119	25	89	79		87	51	78	54	87	86	66	55	121		107	71	70	98	98	63	130	85
Fig S2B	Proportion	0.0995406	0.115023	0.123153	0.164592	0.0402576	0.105325	0.0991217		0.106748	0.0777439	0.102767	0.0828221	0.1052	0.131498	0.0875332	0.0834598	0.154731		0.142477	0.0807736	0.089172	0.122347	0.14433	0.0836653	0.111684	0.113333
Fig S2E	Total Fiber area (μm2)	28675	45777	45912	72571	15418	39531	26081		22593	37456	19576	33809	26654	37758	44844	25508	49017		35630	32958	28917	39502	35546	23931	52845	32525
Fig 2G	Fiber area (proportion)	0.0259285	0.0340279	0.0345945	0.0506968	0.00992586	0.0316704	0.0219361		0.022581	0.036931	0.0231899	0.0407925	0.0351729	0.038142	0.0479196	0.0286617	0.053962		0.0530386	0.0334764	0.032904	0.047382	0.0577557	0.043318	0.0555906	0.0385154
	Min Feret (µm)	Proportion								Proportion										Proportion
	0	0	0	0	0	0	0	0		0	0	0	0	0	0	0	0	0		0	0	0	0	0	0	0	0
	10	0	0	0	0	0	0	0		0	0	0	0	0	0	0	0	0		0	0	0	0	0	0	0	0
	12.5	0	0.0102041	0.01	0	0	0	0.0126582		0.0114943	0.0196078	0.0128205	0	0	0.0116279	0.0151515	0	0		0.0186916	0.028169	0.0142857	0.0102041	0.0102041	0	0	0
	15	0.0307692	0.0612245	0.06	0.0168067	0	0.0674157	0.164557		0.045977	0.156863	0.0897436	0.037037	0.045977	0.0697674	0.0454545	0.127273	0.0743802		0.102804	0.0422535	0.128571	0.112245	0.153061	0.0952381	0.0461538	0.0941176
	17.5	0.138462	0.142857	0.29	0.0672269	0.16	0.123596	0.202532		0.126437	0.27451	0.205128	0.185185	0.172414	0.0813953	0.242424	0.0909091	0.173554		0.214953	0.15493	0.185714	0.214286	0.285714	0.238095	0.176923	0.223529
	20	0.369231	0.214286	0.15	0.117647	0.12	0.348315	0.240506		0.298851	0.156863	0.269231	0.222222	0.298851	0.255814	0.363636	0.272727	0.206612		0.17757	0.352113	0.271429	0.183673	0.306122	0.206349	0.307692	0.270588
	22.5	0.169231	0.295918	0.19	0.218487	0.12	0.247191	0.227848		0.333333	0.235294	0.217949	0.277778	0.310345	0.139535	0.19697	0.327273	0.264463		0.186916	0.183099	0.2	0.27551	0.112245	0.269841	0.307692	0.211765
	25	0.107692	0.142857	0.09	0.210084	0.12	0.157303	0.101266		0.091954	0.137255	0.128205	0.0925926	0.103448	0.162791	0.0909091	0.145455	0.157025		0.149533	0.0985915	0.1	0.153061	0.0714286	0.0952381	0.0923077	0.129412
	27.5	0.169231	0.0612245	0.12	0.226891	0.28	0.0337079	0.0379747		0.0574713	0	0.025641	0.037037	0.0574713	0.151163	0.0151515	0.0363636	0.0909091		0.0934579	0.0422535	0.0714286	0.0306122	0.0306122	0.047619	0.0538462	0.0470588
	30	0.0153846	0.0612245	0.06	0.0588235	0.12	0.0224719	0.0126582		0.0114943	0	0.0128205	0.0740741	0.0114943	0.104651	0.0151515	0	0.0247934		0.0373832	0.028169	0.0285714	0.0204082	0.0306122	0.031746	0.00769231	0.0117647
	32.5	0	0.0102041	0.01	0.0336134	0.08	0	0		0.0114943	0	0.0128205	0.037037	0	0.0116279	0	0	0.00826446		0.00934579	0.028169	0	0	0	0	0	0.0117647
	35	0	0	0	0.0168067	0	0	0		0.0114943	0.0196078	0	0.0185185	0	0.0116279	0	0	0		0	0.028169	0	0	0	0.015873	0	0
	37.5	0	0	0.02	0.0168067	0	0	0		0	0	0.0128205	0.0185185	0	0	0.0151515	0	0		0	0.0140845	0	0	0	0	0.00769231	0
	40	0	0	0	0	0	0	0		0	0	0	0	0	0	0	0	0		0	0	0	0	0	0	0	0
	42.5	0	0	0	0.00840336	0	0	0		0	0	0.0128205	0	0	0	0	0	0		0.00934579	0	0	0	0	0	0	0
	45	0	0	0	0	0	0	0		0	0	0	0	0	0	0	0	0		0	0	0	0	0	0	0	0
	47.5	0	0	0	0	0	0	0		0	0	0	0	0	0	0	0	0		0	0	0	0	0	0	0	0
	50	0	0	0	0	0	0	0		0	0	0	0	0	0	0	0	0		0	0	0	0	0	0	0	0
	52.5	0	0	0	0.00840336	0	0	0		0	0	0	0	0	0	0	0	0		0	0	0	0	0	0	0	0
	55	0	0	0	0	0	0	0		0	0	0	0	0	0	0	0	0		0	0	0	0	0	0	0	0
	57.5	0	0	0	0	0	0	0		0	0	0	0	0	0	0	0	0		0	0	0	0	0	0	0	0
	60	0	0	0	0	0	0	0		0	0	0	0	0	0	0	0	0		0	0	0	0	0	0	0	0
	62.5	0	0	0	0	0	0	0		0	0	0	0	0	0	0	0	0		0	0	0	0	0	0	0	0
	65	0	0	0	0	0	0	0		0	0	0	0	0	0	0	0	0		0	0	0	0	0	0	0	0
	67.5	0	0	0	0	0	0	0		0	0	0	0	0	0	0	0	0		0	0	0	0	0	0	0	0
	70	0	0	0	0	0	0	0		0	0	0	0	0	0	0	0	0		0	0	0	0	0	0	0	0
	72.5	0	0	0	0	0	0	0		0	0	0	0	0	0	0	0	0		0	0	0	0	0	0	0	0
	TYPE IIX	4-OLD	6-OLD	7-OLD	9-OLD	10-OLD	12-OLD	1-OLD		12-Middle	23-Middle	25-Middle	27-Middle	47-Middle	50-Middle	52-Middle	66-Middle	80-Middle		CR-01	CR-02	CR-28	CR-32	CR-39	CR-40	CR-48	CR-67
Fig S2C	Mean min fiber feret (µm)	29.2427	30.8413	30.0474	35.3509	31.1759	28.3909	27.3486		28.9846	27.8356	25.1652	27.0891	27.4773	28.6305	25.9347	29.5501	28.2044		26.6422	27.3084	26.7775	26.4324	25.4736	22.8665	25.4498	29.9534
Fig S2A	Count	160	182	216	195	103	164	174		198	172	204	165	213	164	173	124	158		215	252	245	199	212	270	437	279
Fig S2B	Proportion	0.245023	0.213615	0.26601	0.26971	0.165862	0.194083	0.218319		0.242945	0.262195	0.268775	0.253067	0.257557	0.250765	0.229443	0.188164	0.202046		0.286285	0.286689	0.312102	0.248439	0.312224	0.358566	0.37543	0.372
Fig S2E	Total Fiber area (μm2)	146157	186718	221346	279496	109011	144267	152353		130613	178584	147634	149919	132866	183431	152483	133248	137272		170331	205498	193900	152625	156816	168047	306810	278549
Fig 2G	Fiber area (proportion)	0.132158	0.138795	0.166783	0.195251	0.0701795	0.11558	0.12814		0.130544	0.176081	0.174888	0.180886	0.175331	0.185296	0.162941	0.149722	0.15112		0.253554	0.208731	0.220634	0.183071	0.254797	0.304186	0.322751	0.329852
	Min Feret (µm)	Proportion								Proportion										Proportion
	0	0	0	0	0	0	0	0		0	0	0	0	0	0	0	0	0		0	0	0	0	0	0	0	0
	10	0	0	0	0	0	0	0		0	0	0	0	0	0	0	0	0		0	0	0	0	0	0	0	0
	12.5	0	0	0	0	0	0	0		0	0	0.00980392	0	0	0	0.00578035	0	0.00632911		0.00930233	0	0	0	0	0.0037037	0	0
	15	0	0	0.0138889	0	0	0.00609756	0.0172414		0.00505051	0.00581395	0.00980392	0	0.00938967	0.0182927	0.0231214	0	0.0126582		0.0139535	0.00396825	0	0.0251256	0	0.0259259	0.01373	0.0107527
	17.5	0.03125	0	0.00925926	0	0.00970874	0.0182927	0.0344828		0.010101	0.0581395	0.102941	0.0424242	0.00938967	0.0365854	0.0231214	0.00806452	0.0189873		0.0790698	0.0119048	0.0326531	0.0452261	0.0283019	0.0925926	0.0480549	0.0107527
	20	0.05	0.021978	0.0277778	0.0205128	0.0291262	0.0609756	0.0747126		0.0252525	0.0465116	0.0833333	0.0787879	0.0657277	0.0487805	0.0809249	0.0645161	0.0822785		0.102326	0.0714286	0.0693878	0.0653266	0.0801887	0.218519	0.0823799	0.0250896
	22.5	0.06875	0.043956	0.0833333	0.025641	0.038835	0.0914634	0.178161		0.0555556	0.116279	0.176471	0.127273	0.159624	0.0914634	0.138728	0.0483871	0.126582		0.102326	0.123016	0.15102	0.135678	0.198113	0.214815	0.146453	0.0752688
	25	0.1	0.0879121	0.0833333	0.0461538	0.106796	0.164634	0.166667		0.161616	0.122093	0.161765	0.163636	0.112676	0.152439	0.179191	0.185484	0.113924		0.116279	0.150794	0.204082	0.170854	0.198113	0.162963	0.148741	0.136201
	27.5	0.1875	0.142857	0.148148	0.0871795	0.135922	0.189024	0.126437		0.166667	0.162791	0.137255	0.139394	0.14554	0.128049	0.17341	0.0887097	0.126582		0.139535	0.202381	0.17551	0.145729	0.188679	0.148148	0.212815	0.111111
	30	0.1375	0.192308	0.152778	0.0769231	0.145631	0.146341	0.166667		0.181818	0.151163	0.107843	0.157576	0.164319	0.0853659	0.17341	0.177419	0.158228		0.134884	0.166667	0.0979592	0.150754	0.122642	0.0703704	0.180778	0.146953
	32.5	0.13125	0.137363	0.157407	0.123077	0.0970874	0.0853659	0.0689655		0.151515	0.127907	0.0980392	0.109091	0.140845	0.115854	0.104046	0.153226	0.0759494		0.0883721	0.111111	0.0938776	0.105528	0.108491	0.0185185	0.100686	0.150538
	35	0.1	0.131868	0.12963	0.123077	0.126214	0.0853659	0.0287356		0.131313	0.0465116	0.0539216	0.0727273	0.0985915	0.121951	0.0462428	0.0967742	0.126582		0.0883721	0.0753968	0.0734694	0.0603015	0.0424528	0.0185185	0.0366133	0.125448
	37.5	0.0875	0.0989011	0.0601852	0.102564	0.116505	0.0487805	0.0402299		0.0555556	0.0755814	0.0343137	0.0545455	0.0422535	0.0853659	0.00578035	0.0725806	0.0316456		0.0418605	0.0436508	0.0489796	0.0552764	0.0188679	0.00740741	0.020595	0.0860215
	40	0.0375	0.0934066	0.0509259	0.112821	0.106796	0.0365854	0.0114943		0.0151515	0.0348837	0.00490196	0.030303	0.0328638	0.0731707	0.0231214	0.0241935	0.0506329		0.0604651	0.00396825	0.00816327	0.0251256	0.00471698	0.0037037	0.00228833	0.0501792
	42.5	0.025	0.021978	0.0416667	0.0717949	0.038835	0.0304878	0.0229885		0.0151515	0.0290698	0.00490196	0.0121212	0.0140845	0.0243902	0.017341	0.0322581	0.0379747		0.0139535	0.0119048	0.0285714	0.00502513	0	0.0037037	0	0.0358423
	45	0.025	0.010989	0.0185185	0.107692	0.038835	0.0182927	0.00574713		0.00505051	0.0174419	0.00490196	0	0.00469484	0.0182927	0	0.016129	0.0189873		0	0.00793651	0.0122449	0.00502513	0.00471698	0	0.00457666	0.0143369
	47.5	0.01875	0.010989	0.00462963	0.0410256	0.00970874	0	0.0229885		0.010101	0	0	0	0	0	0	0.00806452	0		0.00465116	0.00396825	0	0.00502513	0	0	0	0.00716846
	50	0	0	0.00925926	0.0153846	0	0	0		0.00505051	0	0.00490196	0.00606061	0	0	0	0	0.00632911		0	0	0.00408163	0	0	0.0037037	0	0.00358423
	52.5	0	0	0	0.0307692	0	0.00609756	0.00574713		0	0.00581395	0	0.00606061	0	0	0	0.00806452	0		0.00465116	0	0	0	0	0.0037037	0.00228833	0
	55	0	0	0	0.00512821	0	0.00609756	0.0114943		0	0	0	0	0	0	0	0	0		0	0.00396825	0	0	0.00471698	0	0	0.00358423
	57.5	0	0.00549451	0	0	0	0	0		0	0	0	0	0	0	0	0.00806452	0		0	0.00396825	0	0	0	0	0	0.00358423
	60	0	0	0.00462963	0	0	0	0.00574713		0	0	0	0	0	0	0.00578035	0	0		0	0	0	0	0	0	0	0.00358423
	62.5	0	0	0.00462963	0.0102564	0	0	0.00574713		0.00505051	0	0	0	0	0	0	0.00806452	0		0	0	0	0	0	0	0	0
	65	0	0	0	0	0	0.00609756	0.00574713		0	0	0	0	0	0	0	0	0		0	0.00396825	0	0	0	0	0	0
	67.5	0	0	0	0	0	0	0		0	0	0	0	0	0	0	0	0		0	0	0	0	0	0	0	0
	70	0	0	0	0	0	0	0		0	0	0	0	0	0	0	0	0.00632911		0	0	0	0	0	0	0	0
	72.5	0	0	0	0	0	0	0		0	0	0.00490196	0	0	0	0	0	0		0	0	0	0	0	0.0037037	0	0
	TYPE IIB	4-OLD	6-OLD	7-OLD	9-OLD	10-OLD	12-OLD	1-OLD		12-Middle	23-Middle	25-Middle	27-Middle	47-Middle	50-Middle	52-Middle	66-Middle	80-Middle		CR-01	CR-02	CR-28	CR-32	CR-39	CR-40	CR-48	CR-67
Fig S2C	Mean min fiber feret (µm)	45.7093	42.1316	44.2989	48.3577	49.7085	40.6802	40.8494		36.5767	36.9608	34.526	35.0529	35.486	39.7095	35.8335	38.7125	35.9119		30.4887	34.5917	34.9846	33.2487	31.6892	26.7272	29.9118	34.8284
Fig S2A	Count	428	572	496	409	493	592	544		530	433	477	433	527	404	515	480	503		429	556	470	504	369	420	597	386
Fig S2B	Proportion	0.655436	0.671362	0.610837	0.565698	0.793881	0.700592	0.68256		0.650307	0.660061	0.628458	0.66411	0.637243	0.617737	0.683024	0.728376	0.643223		0.571238	0.632537	0.598726	0.629213	0.543446	0.557769	0.512887	0.514667
Fig S2E	Total Fiber area (μm2)	931095	1112785	1059888	1079403	1428888	1064404	1010520		847324	798176	676952	645076	598280	768744	738490	731213	722073		465814	746057	656013	641565	423092	360471	590955	533393
Fig 2G	Fiber area (proportion)	0.841914	0.827177	0.798622	0.754052	0.919895	0.85275	0.849924		0.846875	0.786988	0.801922	0.778322	0.789496	0.776562	0.789139	0.821616	0.794918		0.693408	0.757793	0.746462	0.769547	0.687447	0.652496	0.621659	0.631633
	Min Feret (µm)	Proportion								Proportion										Proportion
	0	0	0	0	0	0	0	0		0	0	0	0	0	0	0	0	0		0	0	0	0	0	0	0	0
	10	0	0	0	0	0	0	0		0	0	0	0	0	0	0	0	0		0	0	0	0	0	0	0	0
	12.5	0	0	0	0	0	0	0		0	0.00230947	0.00838574	0	0	0	0	0	0.00198807		0.0046729	0.0018018	0	0	0	0.00238663	0	0
	15	0	0	0	0	0	0	0		0.00566038	0.00692841	0.00209644	0.00230947	0.00189753	0.00247525	0.00194175	0	0.00397614		0.00934579	0	0.0021322	0.00198807	0	0.0238663	0.00503356	0.0025974
	17.5	0.00233645	0	0	0	0	0.00506757	0.00919118		0.0150943	0.00692841	0.0125786	0.0115473	0	0	0.00194175	0.0166667	0.00596421		0.0303738	0.0018018	0.0021322	0.0159046	0.00815217	0.0310263	0.0100671	0.00519481
	20	0.00700935	0.00524476	0.00201613	0	0	0.00675676	0.0110294		0.0169811	0.0184758	0.0209644	0.0230947	0.0132827	0.0173267	0.00582524	0.00833333	0.00994036		0.0303738	0.00540541	0.00639659	0.00795229	0.0163043	0.0763723	0.0268456	0.012987
	22.5	0	0.0034965	0.0100806	0	0.0020284	0.0118243	0.00919118		0.0339623	0.0184758	0.0356394	0.0300231	0.0246679	0.00742574	0.0174757	0.0145833	0.027833		0.0700935	0.027027	0.0234542	0.0337972	0.0326087	0.150358	0.0536913	0.0155844
	25	0.0046729	0.0157343	0.00201613	0	0.0020284	0.0236486	0.0128676		0.0396226	0.0369515	0.0461216	0.0715935	0.0455408	0.029703	0.0504854	0.0229167	0.0417495		0.0934579	0.036036	0.0426439	0.0437376	0.076087	0.140811	0.102349	0.0233766
	27.5	0.0116822	0.0332168	0.0100806	0	0.00608519	0.035473	0.0330882		0.0415094	0.0669746	0.0628931	0.0831409	0.0512334	0.0247525	0.0504854	0.03125	0.055666		0.119159	0.0558559	0.0703625	0.115308	0.111413	0.152745	0.145973	0.0623377
	30	0.0186916	0.0332168	0.0181452	0.00733496	0.0162272	0.0337838	0.0606618		0.0660377	0.0900693	0.102725	0.0715935	0.0891841	0.0915842	0.0815534	0.0666667	0.0795229		0.0981308	0.102703	0.102345	0.121272	0.171196	0.131265	0.199664	0.116883
	32.5	0.0350467	0.0559441	0.0282258	0.0171149	0.0121704	0.0591216	0.0698529		0.0962264	0.0785219	0.119497	0.0923788	0.113852	0.039604	0.130097	0.075	0.0894632		0.135514	0.127928	0.134328	0.159046	0.165761	0.116945	0.15604	0.109091
	35	0.0373832	0.0769231	0.0524194	0.0317848	0.0243408	0.0844595	0.0827206		0.107547	0.101617	0.115304	0.117783	0.148008	0.106436	0.139806	0.102083	0.133201		0.121495	0.181982	0.134328	0.139165	0.171196	0.0787589	0.115772	0.168831
	37.5	0.0327103	0.103147	0.100806	0.0611247	0.0628803	0.0793919	0.0919118		0.0981132	0.0993072	0.12369	0.103926	0.13852	0.0693069	0.135922	0.110417	0.105368		0.11215	0.156757	0.140725	0.105368	0.105978	0.0477327	0.0922819	0.168831
	40	0.0957944	0.101399	0.102823	0.0537897	0.0851927	0.103041	0.104779		0.124528	0.122402	0.0943396	0.113164	0.11575	0.106436	0.104854	0.0958333	0.147117		0.0794393	0.12973	0.113006	0.0934394	0.0788043	0.0238663	0.0520134	0.103896
	42.5	0.0864486	0.101399	0.102823	0.117359	0.0628803	0.130068	0.0882353		0.0981132	0.0923788	0.0901468	0.0785219	0.0796964	0.121287	0.104854	0.129167	0.11332		0.0630841	0.0756757	0.0788913	0.0576541	0.0217391	0.0119332	0.011745	0.109091
	45	0.126168	0.0909091	0.100806	0.112469	0.0750507	0.116554	0.0698529		0.090566	0.0646651	0.0733753	0.0923788	0.0740038	0.121287	0.0582524	0.0916667	0.0775348		0.0186916	0.0486486	0.0682303	0.0457256	0.0108696	0	0.00838926	0.0441558
	47.5	0.13785	0.101399	0.104839	0.0929095	0.0851927	0.0945946	0.110294		0.0698113	0.0715935	0.0377358	0.0461894	0.0436433	0.0965347	0.0427184	0.0875	0.0397614		0.00700935	0.0216216	0.0341151	0.0198807	0	0.0071599	0.0033557	0.0285714
	50	0.114486	0.0891608	0.104839	0.105134	0.11359	0.0810811	0.0716912		0.0358491	0.0415704	0.0209644	0.0277136	0.0322581	0.049505	0.0213592	0.05625	0.0318091		0.00934579	0.0144144	0.0255864	0.0159046	0.00543478	0.00238663	0.00838926	0.0181818
	52.5	0.0654206	0.0646853	0.0887097	0.112469	0.0791075	0.0641892	0.0551471		0.0283019	0.0184758	0.0104822	0.00461894	0.0113852	0.0445545	0.0271845	0.0416667	0.0159046		0	0.0036036	0.00852878	0.00795229	0.00815217	0	0.00167785	0.00519481
	55	0.0747664	0.0524476	0.0625	0.0611247	0.0689655	0.0320946	0.0441176		0.0132075	0.0300231	0.0104822	0.00923788	0.0056926	0.029703	0.0116505	0.025	0.00596421		0	0.0018018	0.00426439	0.0119284	0.00271739	0.00238663	0.0033557	0
	57.5	0.0607477	0.0262238	0.0564516	0.0782396	0.0669371	0.0236486	0.0294118		0.00377358	0.0184758	0.00628931	0.00461894	0.00759013	0.0148515	0.00776699	0.00833333	0.00795229		0	0	0.00852878	0.00198807	0.00271739	0	0.00167785	0
	60	0.0397196	0.0174825	0.0181452	0.0415648	0.0567951	0.00337838	0.0165441		0.00943396	0.00923788	0.00209644	0.00692841	0.00189753	0.00990099	0.00194175	0.00416667	0.00198807		0	0.0018018	0	0	0.00271739	0	0.0033557	0.00519481
	62.5	0.021028	0.0122378	0.016129	0.0342298	0.0669371	0.00337838	0.00919118		0.00188679	0	0.00209644	0	0.00189753	0	0	0	0		0	0.0036036	0	0.00397614	0.00271739	0.00238663	0	0
	65	0.0163551	0.00699301	0.00806452	0.0268949	0.0324544	0.00337838	0.0128676		0.00188679	0	0.00209644	0	0	0.00247525	0.00194175	0.00833333	0.00198807		0	0.0018018	0	0	0.00271739	0	0	0
	67.5	0.0046729	0	0.00403226	0.0195599	0.0243408	0	0.00367647		0	0	0	0.00461894	0	0.00247525	0.00194175	0	0		0	0	0	0	0.00271739	0	0	0
	70	0.00233645	0.00174825	0.00201613	0.00244499	0.0223124	0.00168919	0.00183824		0	0	0	0.00230947	0	0.0049505	0	0	0.00198807		0	0.0018018	0.0021322	0	0	0	0	0.0025974
	72.5	0.0046729	0.00699301	0.00403226	0.0244499	0.0344828	0.00337838	0.00183824		0.00188679	0.00461894	0	0.00230947	0	0.00742574	0	0.00416667	0		0	0	0	0	0.00271739	0	0	0

## Sheet: Fig 2G & S2A-E_TA
		10mCON												30mCON														8861	8862	8864	8865	8867	8869	8870
	IIA	1A	2A	5A	7A	10A	12A	2B	5B	6B	9B	10B		4-Old	23-Middle	24-Middle	25-Middle	27-Middle	47-Middle	66-Middle	80-Middle	12-Middle	52-Middle	49-Middle	78-Middle	50-Middle		CR-01	CR-02	CR-28	CR-32	CR-40	CR-67	CR-72
Fig S2C	Mean min fiber feret (µm)	27.1009	26.9566	30.2289	27.2295	27.1279	28.527	28.7389	27.4183	31.7149	24.9342	27.5341		30.7775	25.4714	26.0881	25.971	24.8417	27.5658	26.1481	24.3527	23.6047	25.4387	25.1645	25.3109	27.3126		24.7672	25.7846	27.3212	26.1691	30.4533	27.2586	25.9322
	Mean Cross sectional area	841.516	799.221	1013.46	836.287	830.582	884.812	902.049	832.738	1117.86	709.351	836.25		1069.56	754.272	751.526	769.096	660.129	868.369	791.891	659.848	610.416	729.996	778.092	725.038	892.401		739.16	762.696	869.783	828.595	1036.47	848.13	781.224
Fig S2A	Count	212	395	308	407	458	294	407	311	525	372	319		445	291	258	408	168	392	349	228	200	227	342	394	344		596	461	725	720	617	478	664
Fig S2B	Proportion	0.0701522	0.129381	0.101449	0.127108	0.127577	0.0890909	0.123109	0.0978911	0.171569	0.105953	0.103136		0.14533	0.102105	0.0932755	0.125538	0.0553907	0.134523	0.101159	0.081926	0.0742942	0.0811004	0.102703	0.119033	0.122333		0.197809	0.141803	0.229285	0.211082	0.203429	0.17275	0.197855
Fig S2E	Total Fiber area (μm2)	178401	315692	312146	340369	380407	260135	367134	258981	586875	263878	266764		475954	219493	193894	313791	110902	340401	276370	150445	122083	165709	266108	285665	306986		440539	351603	630593	596588	639503	405406	518733
Fig 2G	Fiber area (proportion)	0.0275898	0.0544847	0.0521272	0.0546844	0.0576162	0.0358069	0.0506847	0.039903	0.0788216	0.0414474	0.0438064		0.0796098	0.0472193	0.0406184	0.0547503	0.0250348	0.0666406	0.0496712	0.0346255	0.0301085	0.0374978	0.0469626	0.0601724	0.0609115		0.105338	0.0804574	0.147887	0.131242	0.150544	0.111104	0.106474
	Min Feret (µm)	Proportion												Proportion
	0	0	0	0	0	0	0	0	0	0	0	0		0	0	0	0	0	0	0	0	0	0	0	0	0		0	0	0	0	0	0	0
	10	0	0	0	0	0	0	0	0	0	0	0		0	0	0	0	0	0	0	0	0	0	0	0	0		0	0	0	0	0	0	0
	12.5	0	0	0	0	0	0	0.00246929	0	0	0.00268817	0		0.00224719	0	0.00775194	0	0	0.00255102	0	0	0	0	0	0.00507614	0.00290698		0.00167785	0.00433839	0.00137931	0	0.00162075	0.00209205	0
	15	0	0.00506329	0	0.00307125	0.00655022	0.00340136	0.00492629	0	0.00190476	0.016129	0.00626959		0.00449438	0.00343643	0.0271318	0.0122549	0.0119048	0.0153061	0.00286533	0.0175439	0.02	0.00881057	0.0116959	0.0152284	0.0203488		0.0302013	0.00650759	0.0124138	0.0125	0.0113452	0.0083682	0.00903614
	17.5	0.016813	0.0101266	0.00649351	0.0147847	0.0218341	0.00680272	0.00739558	0.0128617	0.00380952	0.0241935	0.0219436		0.00449438	0.0137457	0.0155039	0.0367647	0.047619	0.0484694	0.00859599	0.0482456	0.1	0.0352423	0.0233918	0.0304569	0.0203488		0.0385906	0.0303688	0.0455172	0.0472222	0.0113452	0.0313808	0.0436747
	20	0.0328977	0.0405063	0.012987	0.0209272	0.0545852	0.037415	0.0172359	0.0385852	0.00761905	0.0913978	0.0219436		0.0157303	0.103093	0.0658915	0.0759804	0.0952381	0.0612245	0.0716332	0.0833333	0.115	0.114537	0.0935673	0.0634518	0.0494186		0.102349	0.0802603	0.0648276	0.0763889	0.0162075	0.0460251	0.0858434
	22.5	0.0860276	0.0911392	0.0194805	0.0794945	0.104803	0.0544218	0.0542138	0.096463	0.0342857	0.188172	0.0783699		0.0494382	0.178694	0.127907	0.110294	0.160714	0.102041	0.120344	0.153509	0.175	0.132159	0.152047	0.147208	0.0930233		0.176174	0.140998	0.0896552	0.122222	0.0583468	0.0711297	0.138554
	25	0.200077	0.197468	0.0811688	0.152847	0.157205	0.166667	0.147862	0.167203	0.0780952	0.174731	0.141066		0.101124	0.189003	0.178295	0.198529	0.261905	0.125	0.212034	0.276316	0.23	0.167401	0.210526	0.246193	0.186047		0.197987	0.190889	0.136552	0.169444	0.100486	0.16318	0.186747
	27.5	0.206915	0.21519	0.165584	0.182416	0.189956	0.173469	0.189668	0.21865	0.121905	0.212366	0.272727		0.141573	0.199313	0.20155	0.181373	0.14881	0.163265	0.22063	0.201754	0.17	0.22467	0.225146	0.205584	0.203488		0.149329	0.193059	0.166897	0.180556	0.149109	0.188285	0.168675
	30	0.213754	0.18481	0.204545	0.230341	0.179039	0.187075	0.197138	0.173633	0.16381	0.155914	0.166144		0.164045	0.120275	0.135659	0.181373	0.113095	0.147959	0.183381	0.144737	0.085	0.171806	0.131579	0.139594	0.151163		0.139262	0.158351	0.148966	0.148611	0.171799	0.217573	0.150602
	32.5	0.122122	0.139241	0.256494	0.176487	0.141921	0.146259	0.174914	0.163987	0.165714	0.0887097	0.166144		0.157303	0.109966	0.127907	0.107843	0.10119	0.130102	0.120344	0.0482456	0.045	0.0881057	0.0964912	0.0736041	0.110465		0.0838926	0.0932755	0.148966	0.127778	0.123177	0.125523	0.0993976
	35	0.0921378	0.0835443	0.116883	0.0808511	0.0917031	0.0986395	0.0959828	0.073955	0.169524	0.0241935	0.0815047		0.130337	0.0515464	0.0775194	0.0539216	0.0357143	0.0739796	0.0372493	0.0219298	0.04	0.0352423	0.0467836	0.0380711	0.0581395		0.0486577	0.0629067	0.0827586	0.0486111	0.126418	0.0753138	0.063253
	37.5	0.0195039	0.0227848	0.0616883	0.0281406	0.0174672	0.0918367	0.0639189	0.0385852	0.102857	0.016129	0.0219436		0.105618	0.0206186	0.0193798	0.0196078	0.0178571	0.0535714	0.0114613	0	0.01	0.00440529	0	0.0177665	0.0319767		0.0167785	0.0281996	0.0482759	0.0361111	0.0713128	0.0439331	0.0301205
	40	0	0.00253165	0.0454545	0.0139274	0.0218341	0.0204082	0.0221499	0.0128617	0.0628571	0.00268817	0.00626959		0.0561798	0.0103093	0.00775194	0.00980392	0	0.0433673	0.00286533	0	0	0	0.00292398	0	0.0377907		0.00671141	0.00650759	0.0275862	0.0208333	0.076175	0.0188285	0.0135542
	42.5	0.00487598	0.00253165	0.0162338	0.00835644	0.00218341	0.00680272	0.00738329	0.00321543	0.0285714	0.00268817	0.00626959		0.0179775	0	0.00387597	0.00735294	0.00595238	0.0153061	0.00859599	0.00438596	0.01	0	0	0.0126904	0.0116279		0.00503356	0.0021692	0.0165517	0.00555556	0.0437601	0.00627615	0.00301205
	45	0	0.00253165	0.00324675	0.00557096	0.00873362	0.00340136	0.002457	0	0.0247619	0	0.0031348		0.0134831	0	0	0.00245098	0	0.0102041	0	0	0	0.0132159	0.00292398	0	0.00581395		0.0033557	0	0.00689655	0.00277778	0.0162075	0.00209205	0.00451807
	47.5	0.00487598	0.00253165	0.00649351	0.00278548	0.00218341	0	0.00737101	0	0.0247619	0	0.00626959		0.011236	0	0	0	0	0.00255102	0	0	0	0	0.00292398	0.00253807	0.00581395		0	0.0021692	0.00275862	0	0.012966	0	0.00150602
	50	0	0	0	0	0	0	0.002457	0	0.00380952	0	0		0.00674157	0	0.00387597	0.00245098	0	0.00255102	0	0	0	0	0	0.00253807	0.00290698		0	0	0	0.00138889	0.00324149	0	0
	52.5	0	0	0	0	0	0	0.002457	0	0.00190476	0	0		0.00674157	0	0	0	0	0.00255102	0	0	0	0	0	0	0.00290698		0	0	0	0	0.00324149	0	0
	55	0	0	0	0	0	0	0	0	0	0	0		0.00674157	0	0	0	0	0	0	0	0	0	0	0	0.00290698		0	0	0	0	0.00162075	0	0.00150602
	57.5	0	0	0.00324675	0	0	0	0	0	0.00190476	0	0		0.00224719	0	0	0	0	0	0	0	0	0.00440529	0	0	0		0	0	0	0	0.00162075	0	0
	60	0	0	0	0	0	0	0	0	0.00190476	0	0		0.00224719	0	0	0	0	0	0	0	0	0	0	0	0.00290698		0	0	0	0	0	0	0
	62.5	0	0	0	0	0	0.00340136	0	0	0	0	0		0	0	0	0	0	0	0	0	0	0	0	0	0		0	0	0	0	0	0	0
	65	0	0	0	0	0	0	0	0	0	0	0		0	0	0	0	0	0	0	0	0	0	0	0	0		0	0	0	0	0	0	0
	67.5	0	0	0	0	0	0	0	0	0	0	0		0	0	0	0	0	0	0	0	0	0	0	0	0		0	0	0	0	0	0	0
	70	0	0	0	0	0	0	0	0	0	0	0		0	0	0	0	0	0	0	0	0	0	0	0	0		0	0	0	0	0	0	0
	72.5	0	0	0	0	0	0	0	0	0	0	0		0	0	0	0	0	0	0	0	0	0	0	0	0		0	0	0	0	0	0	0
	IIX
Fig S2C	Mean min fiber feret (µm)	35.7555	35.3863	36.7099	36.2442	33.5117	36.5651	37.0591	35.2984	42.3605	33.4244	36.1066		37.2493	33.4986	34.8962	36.358	32.5929	35.4102	34.3068	33.8713	32.1676	33.5885	32.9569	33.3411	35.9728		32.5236	33.9055	33.7473	33.5879	36.203	32.1676	31.9238
	Mean Cross sectional area	1442.11	1430.55	1511.82	1489.93	1327.97	1438.06	1524.01	1396.88	1968.84	1304.36	1462.73		1607.34	1285.19	1394	1504.13	1186.6	1438.85	1388.57	1294.9	1172.9	1289.92	1318.66	1242.52	1483.27		1256.99	1290.35	1289.76	1343.56	1469.97	1193.95	1200.18
Fig S2A	Count	996	1164	1001	1358	1401	1073	1062	1178	1003	1358	1201		1230	1063	933	1370	1059	1087	1370	1019	920	817	1019	1130	856		1020	1301	1185	1136	902	760	1125
Fig S2B	Proportion	0.329583	0.381264	0.32971	0.42411	0.390251	0.325152	0.321234	0.37079	0.327778	0.386784	0.388296		0.401698	0.372982	0.33731	0.421538	0.349159	0.373027	0.397101	0.366152	0.341753	0.29189	0.306006	0.34139	0.30441		0.338533	0.400185	0.374763	0.33304	0.297395	0.274666	0.335221
Fig S2E	Total Fiber area (μm2)	1436338	1665163	1513335	2023328	1860483	1543035	1618502	1645524	1974750	1771315	1756734		1977026	1366159	1300602	2060657	1256607	1564027	1902343	1319500	1079069	1053866	1343717	1404048	1269678		1282129	1678739	1528362	1526285	1325917	907402	1350200
Fig 2G	Fiber area (proportion)	0.22213	0.287387	0.252721	0.325072	0.281788	0.212395	0.223442	0.253537	0.265223	0.278221	0.28848		0.330684	0.293901	0.27246	0.359544	0.283664	0.306191	0.341903	0.303688	0.266123	0.238476	0.237139	0.295748	0.251927		0.306571	0.384146	0.358432	0.335763	0.312132	0.248679	0.27714
	Min Feret (µm)	Proportion												Proportion
	0	0	0	0	0	0	0	0	0	0	0	0		0	0	0	0	0	0	0	0	0	0	0	0	0		0	0	0	0	0	0	0
	10	0	0	0	0.000819306	0	0	0	0	0	0	0		0	0	0	0	0	0	0	0	0	0	0.000981354	0	0		0	0	0.000843882	0	0	0	0.000888889
	12.5	0	0.00343643	0	0.00327722	0.0028551	0.0027959	0	0	0	0.00147275	0		0.000813008	0.000940734	0.00214362	0.00291971	0	0	0.00145985	0	0.00652174	0.00244798	0.000981354	0	0.00116822		0.00196078	0.00153728	0.00168776	0.00176056	0.00110865	0.00131579	0.000888889
	15	0	0.00859107	0.00300817	0.00491583	0.00856531	0.0027959	0.00286734	0.00254669	0.00199402	0.00220913	0		0.00162602	0.00376294	0.00321543	0.00364964	0.00472144	0.00551978	0.00364964	0.000981354	0.0076087	0.00244798	0.00588813	0.00176991	0.00116822		0.000980392	0.00461184	0.00253165	0.00704225	0.00665188	0.00657895	0.00355556
	17.5	0	0.0103093	0.00200545	0.0106137	0.012848	0.000931966	0.00586211	0.00509338	0.00199402	0.00883652	0.00666112		0.00650407	0.0103481	0.0107181	0.00364964	0.0113314	0.00459982	0.0131387	0.0117763	0.0228261	0.00979192	0.00294406	0.00353982	0.00934579		0.00392157	0.00999231	0.0135021	0.00704225	0.00665188	0.0144737	0.008
	20	0.0022702	0.0137457	0.00802623	0.00562342	0.0157031	0.00745573	0.00783031	0.0110357	0.00199402	0.017673	0.00582848		0.0097561	0.014111	0.0160772	0.0116788	0.01983	0.0147194	0.0167883	0.0157017	0.0195652	0.0171359	0.0225711	0.00619469	0.0116822		0.0137255	0.00999231	0.0177215	0.0140845	0.00776053	0.0315789	0.0204444
	22.5	0.0110018	0.0189003	0.00401386	0.00718755	0.0306924	0.00931966	0.00492049	0.0169779	0.00498504	0.0324006	0.0174854		0.0178862	0.0197554	0.0310825	0.0218978	0.0339943	0.0183993	0.0233577	0.0225711	0.0347826	0.0257038	0.0353288	0.0309735	0.0245327		0.045098	0.0176787	0.0303797	0.028169	0.0133038	0.0197368	0.0417778
	25	0.0257293	0.040378	0.0170581	0.0167585	0.054247	0.0251631	0.0224219	0.024618	0.00697906	0.0603829	0.0224813		0.0284553	0.0545626	0.0375134	0.0321168	0.0472144	0.0349586	0.049635	0.0490677	0.0782609	0.0563035	0.0559372	0.0442478	0.0373832		0.0705882	0.046887	0.0447257	0.0545775	0.0254989	0.0447368	0.0782222
	27.5	0.056785	0.0627148	0.049169	0.0544094	0.0963597	0.0410065	0.0371834	0.0865874	0.0139581	0.0905744	0.0491257		0.0463415	0.0874882	0.0760986	0.0489051	0.0982059	0.0524379	0.0781022	0.0745829	0.0967391	0.0881273	0.0824338	0.0699115	0.0642523		0.111765	0.0860876	0.0818565	0.0853873	0.0432373	0.101316	0.108444
	30	0.085832	0.0867698	0.0852907	0.0724341	0.124197	0.0540541	0.0839103	0.113752	0.0338983	0.108984	0.0907577		0.0747967	0.106303	0.0825295	0.0656934	0.1322	0.0984361	0.0970803	0.102061	0.122826	0.108935	0.132483	0.131858	0.0817757		0.128431	0.12452	0.11308	0.117958	0.0831486	0.135526	0.138667
	32.5	0.122272	0.112543	0.122383	0.116155	0.110635	0.105312	0.0967886	0.128183	0.0558325	0.147275	0.121565		0.0943089	0.144873	0.126474	0.112409	0.150142	0.125115	0.137956	0.140334	0.127174	0.135863	0.147203	0.179646	0.11215		0.145098	0.116065	0.134177	0.129401	0.113082	0.164474	0.135111
	35	0.148699	0.119416	0.119364	0.134403	0.126338	0.152842	0.134397	0.113752	0.0807577	0.115611	0.134888		0.100813	0.14111	0.129689	0.123358	0.1322	0.145354	0.129197	0.146222	0.133696	0.145655	0.128557	0.173451	0.121495		0.137255	0.156802	0.137553	0.139085	0.140798	0.152632	0.162667
	37.5	0.151347	0.131443	0.157472	0.122002	0.116345	0.16589	0.148946	0.126486	0.0927218	0.126657	0.13239		0.142276	0.143932	0.125402	0.139416	0.150142	0.136155	0.114599	0.147203	0.113043	0.116279	0.131501	0.125664	0.116822		0.111765	0.126826	0.120675	0.121479	0.157428	0.135526	0.101333
	40	0.139472	0.121993	0.13036	0.129264	0.104925	0.144455	0.112874	0.108659	0.102692	0.108247	0.137386		0.120325	0.10254	0.113612	0.121168	0.095373	0.0910764	0.0948905	0.104024	0.0804348	0.0942472	0.0981354	0.0840708	0.117991		0.0872549	0.104535	0.108861	0.118838	0.117517	0.0789474	0.0808889
	42.5	0.0977062	0.0867698	0.088253	0.107404	0.0713776	0.110904	0.129561	0.0950764	0.138584	0.0714286	0.103247		0.104878	0.0790216	0.0814577	0.10438	0.0604344	0.106716	0.0919708	0.0814524	0.0728261	0.0856793	0.0628067	0.0690265	0.0911215		0.0607843	0.0784012	0.0675105	0.0721831	0.104213	0.0565789	0.0506667
	45	0.0686591	0.0592784	0.0922595	0.0693803	0.0578158	0.0708295	0.064908	0.0662139	0.109671	0.0456554	0.0682764		0.0886179	0.0451552	0.0578778	0.0824818	0.0302172	0.0643974	0.0635036	0.0451423	0.0391304	0.0575275	0.0441609	0.0371681	0.0735981		0.0401961	0.0530361	0.0607595	0.0440141	0.0698448	0.0315789	0.0364444
	47.5	0.0396121	0.0524055	0.0501421	0.0554149	0.0256959	0.0503262	0.0609292	0.0398981	0.100698	0.0368189	0.0541216		0.0593496	0.0178739	0.0439443	0.0518248	0.0151086	0.0441582	0.0423358	0.033366	0.0217391	0.0257038	0.0225711	0.019469	0.0595794		0.0156863	0.0361261	0.0312236	0.0264085	0.0343681	0.0144737	0.0186667
	50	0.0247394	0.0231959	0.0401104	0.0383212	0.0192719	0.0307549	0.0305071	0.0237691	0.0757727	0.0125184	0.0316403		0.0373984	0.0169332	0.0257235	0.0321168	0.0103872	0.0266789	0.0226277	0.016683	0.0119565	0.0146879	0.016683	0.0141593	0.0338785		0.0176471	0.0153728	0.0168776	0.0167254	0.0343681	0.00657895	0.00444444
	52.5	0.0156586	0.0300687	0.018049	0.0303143	0.0121342	0.00931966	0.0236184	0.0152801	0.0538385	0.00883652	0.0174854		0.0235772	0.00658514	0.0182208	0.0175182	0.00472144	0.0156394	0.0116788	0.00588813	0.00543478	0.00611995	0.00588813	0.00442478	0.0128505		0.00294118	0.00691776	0.00506329	0.00704225	0.0232816	0.00131579	0.00533333
	55	0.0034053	0.0120275	0.00200545	0.00983167	0.00499643	0.00745573	0.0118092	0.0101868	0.0378863	0.00441826	0.0041632		0.0203252	0.00470367	0.00750268	0.0131387	0.00283286	0.0101196	0.00145985	0.00294406	0.00434783	0.00611995	0.00294406	0.00176991	0.0128505		0.00196078	0.00307456	0.00506329	0.00528169	0.00665188	0.00131579	0.000888889
	57.5	0.0022702	0.00257732	0.00601634	0.00327722	0.00214133	0.0027959	0.0108251	0.00594228	0.0408774	0	0.00249792		0.0105691	0	0.00321543	0.00656934	0.000944287	0.00459982	0.00364964	0	0.00108696	0.00122399	0	0.00176991	0.00700935		0.00196078	0	0.00337553	0.00264085	0.00110865	0	0.000888889
	60	0.0034053	0.00257732	0.00200545	0.00491583	0	0.0027959	0.00393639	0.00424448	0.0139581	0	0		0.00650407	0	0.00428725	0.00291971	0	0.000919963	0.00145985	0	0	0	0	0.000884956	0.00233645		0	0.00076864	0.00168776	0.000880282	0.00554324	0	0.00177778
	62.5	0	0	0.00100272	0.00163861	0	0	0.0019682	0.000848896	0.0139581	0	0		0.00325203	0	0.00107181	0	0	0	0.000729927	0	0	0	0	0	0		0.000980392	0.00076864	0.000843882	0	0.00332594	0.00131579	0
	65	0.0011351	0.000859107	0.00100272	0	0.000713776	0.000931966	0.0019682	0.000848896	0.00299103	0	0		0	0	0.00214362	0.000729927	0	0	0	0	0	0	0	0	0.00233645		0	0	0	0	0	0	0
	67.5	0	0	0.00100272	0.00163861	0.000713776	0.000931966	0.000984099	0	0.00299103	0	0		0	0	0	0	0	0	0	0	0	0	0	0	0.00116822		0	0	0	0	0	0	0
	70	0	0	0	0	0.00142755	0	0.000984099	0	0.00498504	0	0		0.00162602	0	0	0	0	0	0.000729927	0	0	0	0	0	0.00116822		0	0	0	0	0.00110865	0	0
	72.5	0	0	0	0	0	0.000931966	0	0	0.00598205	0	0		0	0	0	0.00145985	0	0	0	0	0	0	0	0	0.00233645		0	0	0	0	0	0	0
	IIB
Fig S2C	Mean min fiber feret (µm)	48.5311	47.3695	45.8408	48.8573	46.9496	51.3211	51.3011	49.9847	52.8373	45.6568	48.8497		46.9677	42.0183	42.5386	44.7261	38.7223	44.4267	41.4026	41.009	39.6074	39.8101	42.4435	38.6545	44.1623		38.5304	37.172	37.8639	36.3214	35.9095	36.0687	40.5346
	Mean Cross sectional area	2674.45	2552.4	2410.35	2686.53	2519.67	2825.54	2862.2	2716.68	3187.98	2432	2584.94		2541.89	2047.27	2081.94	2280.48	1695.69	2232.46	1955.68	1871.73	1815.28	1823.13	2060.21	1712.05	2148.39		1760.55	1571.33	1681.36	1558.1	1507.61	1527.85	1916.38
Fig S2A	Count	1814	1494	1727	1437	1731	1933	1837	1688	1532	1781	1573		1387	1496	1575	1472	1806	1435	1731	1536	1572	1755	1969	1786	1612		1397	1489	1252	1555	1514	1529	1567
Fig S2B	Proportion	0.600265	0.489355	0.568841	0.448782	0.482173	0.585758	0.555656	0.531319	0.500654	0.507263	0.508568		0.452972	0.524912	0.569414	0.452923	0.59545	0.49245	0.501739	0.551922	0.583952	0.62701	0.591291	0.539577	0.573257		0.463657	0.458013	0.395952	0.455878	0.499176	0.552584	0.466925
Fig S2E	Total Fiber area (μm2)	4851460	3813287	4162682	3860549	4361541	5461761	5257854	4585762	4883986	4331390	4066113		3525608	3062719	3279050	3356864	3062412	3203586	3385278	2874977	2853622	3199590	4056554	3057730	3463203		2459495	2339708	2105069	2422851	2282516	2336085	3002967
Fig 2G	Fiber area (proportion)	0.75028	0.658128	0.695152	0.620244	0.660596	0.751798	0.725873	0.70656	0.655955	0.680332	0.667713		0.589706	0.65888	0.686921	0.585706	0.691302	0.627169	0.608426	0.661687	0.703768	0.724026	0.715899	0.644079	0.687162		0.588092	0.535396	0.493681	0.532996	0.537324	0.640217	0.616385
	Min Feret (µm)	Proportion												Proportion
	0	0	0	0	0	0	0	0	0	0	0	0		0	0	0	0	0	0	0	0	0	0	0	0	0		0	0	0	0	0	0	0
	10	0	0	0	0.000721501	0	0	0	0	0	0	0		0	0	0	0	0	0	0	0	0	0	0.000507872	0	0		0.00071582	0	0	0	0	0	0
	12.5	0	0	0.00118906	0.000721501	0	0.000517331	0	0.000592417	0	0.000561482	0.000635728		0	0	0.00126984	0.00271739	0.00110742	0.00139373	0.0011554	0	0.000636132	0.000569801	0.00152362	0	0.000620347		0.00143164	0.000671592	0.00399361	0	0.00198151	0.000654022	0
	15	0	0.000669344	0.00118906	0.000721501	0.0023108	0.00103466	0.00227273	0.00118483	0	0.00224593	0		0.000720981	0.0026738	0.00253968	0.0013587	0.00442968	0.00278746	0.00693241	0	0.00254453	0.0017094	0.00203149	0.00111982	0.00124069		0.00143164	0.00537273	0.00479233	0.00321543	0.00528402	0.0058862	0.000638162
	17.5	0	0.00133869	0.00237812	0.001443	0.0011554	0.00103466	0.000568182	0.000592417	0.00130548	0.00112296	0.000635728		0.00504686	0.00601604	0.00825397	0.00407609	0.00996678	0.00139373	0.00462161	0.00195312	0.00508906	0.00854701	0.00406298	0.00391937	0.00372208		0.00572656	0.00604433	0.00798722	0.00578778	0.011889	0.00850229	0.00446713
	20	0.00176471	0.00334672	0.00356718	0.00505051	0.0017331	0.00103466	0.00227273	0.00236967	0.000652742	0.00336889	0.00127146		0.00432588	0.0013369	0.0107937	0.00679348	0.00719823	0.00209059	0.00751011	0.00325521	0.00636132	0.0188034	0.00812595	0.00615901	0.00434243		0.00858984	0.0161182	0.00638978	0.00643087	0.0138705	0.0137345	0.00255265
	22.5	0.00352941	0.00669344	0.00416171	0.004329	0.0023108	0.000517331	0.000568182	0.00177725	0.00456919	0.00393038	0.000635728		0.0115357	0.0106952	0.0114286	0.00883152	0.00775194	0.00418118	0.0103986	0.00585938	0.0101781	0.0182336	0.00812595	0.00895857	0.00558313		0.0207588	0.0141034	0.0175719	0.0212219	0.0224571	0.0255069	0.00574346
	25	0.00529412	0.00401606	0.00416171	0.0036075	0.0023108	0.00103466	0.00113636	0.00296209	0.000652742	0.00561482	0.0044501		0.00793079	0.00735294	0.0107937	0.0129076	0.0215947	0.00557491	0.011554	0.00520833	0.0178117	0.0250712	0.0142204	0.0201568	0.00558313		0.0393701	0.0228341	0.0175719	0.0308682	0.0482166	0.0451275	0.0127632
	27.5	0.00764706	0.0060241	0.00416171	0.002886	0.00577701	0.00206932	0.00227273	0.00473934	0.000652742	0.00449186	0.00190718		0.0129776	0.0220588	0.0171429	0.0224185	0.0276855	0.0139373	0.0213749	0.0169271	0.0235369	0.034188	0.0218385	0.0397536	0.0117866		0.0307802	0.0557421	0.0407348	0.0469453	0.0535007	0.058862	0.0172304
	30	0.0123529	0.0100402	0.0112961	0.00937951	0.00808781	0.00155199	0.00113636	0.00533175	0.00522193	0.00842223	0.00826446		0.0158616	0.0381016	0.0215873	0.0197011	0.0470653	0.0146341	0.0381282	0.0299479	0.033715	0.045584	0.0294566	0.0515118	0.0223325		0.0544023	0.0591001	0.0543131	0.0758842	0.0918098	0.0667103	0.0344608
	32.5	0.0129412	0.0220884	0.0225922	0.0108225	0.0225303	0.00569064	0.00227273	0.007109	0.00456919	0.0202134	0.0101716		0.0216294	0.0454545	0.032381	0.0427989	0.0786268	0.0327526	0.0583478	0.0494792	0.0680662	0.0695157	0.0385983	0.0856663	0.0341191		0.0680029	0.0765615	0.0870607	0.106752	0.0957728	0.0961413	0.0714742
	35	0.0241176	0.0274431	0.0457788	0.018759	0.0311958	0.0124159	0.00625	0.0154028	0.0110966	0.0291971	0.0228862		0.0295602	0.0668449	0.0628571	0.0543478	0.105759	0.0494774	0.0641248	0.0826823	0.0814249	0.0717949	0.0670391	0.104703	0.0527295		0.100215	0.114842	0.102236	0.132476	0.11889	0.120994	0.074665
	37.5	0.04	0.0441767	0.0529132	0.027417	0.0537262	0.0124159	0.0176136	0.0219194	0.0163185	0.047726	0.0254291		0.0490267	0.0868984	0.0844444	0.0523098	0.120709	0.0662021	0.0785673	0.106771	0.134224	0.0894587	0.083291	0.115901	0.0669975		0.105941	0.132975	0.120607	0.133119	0.11889	0.113146	0.111678
	40	0.05	0.0662651	0.0772889	0.041847	0.0681687	0.0331092	0.0340909	0.0432464	0.0267624	0.0808535	0.0578512		0.0555155	0.111631	0.0888889	0.0720109	0.128461	0.0724739	0.0999422	0.121745	0.143766	0.105413	0.108177	0.120381	0.0967742		0.113815	0.132975	0.130192	0.129904	0.107662	0.139307	0.128909
	42.5	0.0741176	0.0823293	0.102259	0.0663781	0.0860774	0.0517331	0.0517045	0.0675355	0.0476501	0.112858	0.0756516		0.0821918	0.121658	0.125714	0.076087	0.121816	0.105923	0.134604	0.166016	0.124682	0.108832	0.113255	0.131019	0.127171		0.115963	0.1182	0.120607	0.0990354	0.0937913	0.0961413	0.139757
	45	0.0864706	0.103079	0.123662	0.0858586	0.106875	0.0750129	0.0704545	0.096564	0.0633159	0.124649	0.0928163		0.102379	0.111631	0.12381	0.0923913	0.103544	0.126829	0.10803	0.128906	0.112595	0.107692	0.106145	0.106943	0.10732		0.095204	0.0846206	0.100639	0.0848875	0.0667107	0.0647482	0.120613
	47.5	0.108824	0.110442	0.108205	0.116162	0.124206	0.104501	0.103409	0.104265	0.0979112	0.149916	0.107438		0.111031	0.102273	0.103492	0.119565	0.0708749	0.133798	0.105142	0.104818	0.0826972	0.0951567	0.0964957	0.0744681	0.104218		0.0858984	0.0745467	0.0806709	0.0527331	0.0568032	0.057554	0.0976388
	50	0.118235	0.117805	0.0992866	0.127706	0.113229	0.115365	0.145455	0.114929	0.0900783	0.124088	0.124603		0.108147	0.0808824	0.0977778	0.0835598	0.0603544	0.117073	0.0901213	0.0865885	0.0629771	0.0695157	0.0898933	0.0582307	0.106079		0.0658554	0.0389523	0.0455272	0.0398714	0.0435931	0.0398954	0.0701978
	52.5	0.118824	0.101071	0.105826	0.11544	0.107452	0.13761	0.121591	0.123223	0.110966	0.102751	0.11761		0.0879596	0.0755348	0.0749206	0.105299	0.0404208	0.100348	0.0595032	0.0384115	0.043257	0.042735	0.0726257	0.0330347	0.0763027		0.0415175	0.0214909	0.0271565	0.0180064	0.0171731	0.0196207	0.0453095
	55	0.104118	0.0863454	0.0850178	0.103175	0.102253	0.119503	0.121591	0.106635	0.116188	0.0735542	0.118881		0.0821918	0.0487968	0.0539683	0.0822011	0.021041	0.0675958	0.0421722	0.030599	0.0229008	0.0376068	0.0563738	0.019037	0.0663772		0.0243379	0.0120887	0.0159744	0.00900322	0.0151915	0.0156965	0.0338226
	57.5	0.0788235	0.0896921	0.0653983	0.102453	0.0710572	0.112261	0.100568	0.0906398	0.0953003	0.0454801	0.102352		0.0764239	0.0260695	0.0279365	0.0536685	0.0143965	0.0432056	0.0259965	0.00976562	0.0120865	0.0182336	0.0365668	0.0128779	0.0378412		0.0114531	0.00537273	0.0071885	0.00192926	0.00726552	0.00523218	0.0185067
	60	0.0588235	0.0535475	0.0350773	0.0555556	0.0433276	0.0863942	0.0801136	0.0734597	0.0939948	0.032566	0.0603942		0.0504686	0.0200535	0.0146032	0.0407609	0.00332226	0.0188153	0.017331	0.00390625	0.00318066	0.014245	0.0177755	0.00335946	0.0328784		0.00429492	0.00402955	0.00479233	0.000643087	0.00462351	0.00130804	0.00446713
	62.5	0.0405882	0.0287818	0.0208086	0.040404	0.0236857	0.0522504	0.0573864	0.0420616	0.0718016	0.0123526	0.034965		0.0317231	0.00668449	0.0101587	0.0224185	0.00276855	0.00905923	0.00808781	0.00455729	0.00318066	0.00683761	0.00964957	0.00223964	0.0148883		0.00286328	0.00201478	0.00159744	0.000643087	0.001321	0.00261609	0.00255265
	65	0.0252941	0.0187416	0.0112961	0.0238095	0.00808781	0.0336265	0.0329545	0.0367299	0.0496084	0.00786075	0.0178004		0.0209084	0.00534759	0.00698413	0.0115489	0.00055371	0.00418118	0.00404391	0.000651042	0.0019084	0.002849	0.00558659	0.00055991	0.0124069		0.00071582	0.000671592	0.000798722	0.000643087	0.00198151	0.000654022	0.00127632
	67.5	0.0147059	0.0100402	0.00653983	0.010101	0.00462161	0.0181066	0.0204545	0.0201422	0.037859	0.00224593	0.00635728		0.0165826	0.0013369	0.00507937	0.00611413	0.00055371	0.00278746	0.0017331	0	0.000636132	0.0045584	0.00558659	0	0.00496278		0	0	0.000798722	0	0	0.00196207	0.000638162
	70	0.00647059	0.00535475	0.00356718	0.00793651	0.00635471	0.0103466	0.0102273	0.0106635	0.0248042	0.00393038	0.00317864		0.00648882	0	0.00190476	0.000679348	0	0.00209059	0	0	0.000636132	0.0017094	0.00203149	0	0.00248139		0.00071582	0	0.000798722	0	0.000660502	0	0
	72.5	0.00705882	0.000669344	0.00237812	0.017316	0.0034662	0.0108639	0.0136364	0.00592417	0.0287206	0	0.00381437		0.00937275	0.000668449	0.00126984	0.00543478	0	0.00139373	0.000577701	0.00195312	0.0019084	0.0011396	0.00101574	0	0.00124069		0	0.000671592	0	0	0.000660502	0	0.000638162

## Sheet: Fig 2G & S2A-E_TRI
IIA	10m						30m										30mCR
	1B	2B	5B	6B	9B		6-Middle	12-Middle	24-Middle	25-Middle	27-Middle	47-Middle	50-Middle	66-Middle	77-Middle		28-Middle	32-Middle	39-Middle	40-Middle	48-Middle	53-Middle	67-Middle	72-Middle	74-Middle
Mean min fiber feret (µm)	24.3237	21.5086	27.2704	24.2679	26.2376		24.8591	22.9493	25.4984	23.345	25.1893	22.5061	23.4467	22.6461	25.3866		22.1274	21.6934	24.6477	23.8813	26.6953	23.4078	24.1587	22.2342	26.5587
Mean CSA	719.467	620.274	898.275	668.981	860.269		748.878	643.944	768.477	632.128	753.176	607.303	690.314	599.91	828.238		580.575	556.627	726.568	672.824	784.536	605.741	693.058	573.339	838.628
Total fiber area proportion	0.0226	0.01937	0.03675	0.0504	0.04349		0.04657	0.0439	0.04364	0.0437	0.04868	0.03472	0.01805	0.05454	0.0585		0.06543	0.06315	0.06132	0.11177	0.10844	0.10292	0.07706	0.0488	0.07922
Count	430	409	506	1082	607		681	789	695	840	822	622	250	849	854		969	1011	817	979	1135	1163	981	767	795
Proportion	0.0735672	0.0610175	0.0935478	0.149799	0.1		0.101264	0.10431	0.0917008	0.105013	0.109571	0.0882896	0.0482905	0.13214	0.123607		0.118214	0.12902	0.112041	0.140661	0.154991	0.167821	0.129334	0.113093	0.137045
IIA	Proportion						Proportion										Proportion
0	0	0	0	0	0		0	0	0	0	0	0	0	0	0		0	0	0	0	0	0	0	0	0
10	0	0	0	0	0		0	0.1267	0	0	0	0	0	0	0		0	0	0	0	0	0	0	0	0
12.5	0.465	2.2	0.593	0.555	0.824		0.4405	0.3802	0.5755	0.2381	0.2433	2.09	1.2	1.0601	0.9368		0.412797	0.49456	0.611995	0.715015	0	0.601892	0.30581	0.260756	0.251572
15	2.558	6.357	1.383	2.218	2.142		1.909	2.7883	2.8777	3.6905	2.1898	6.5916	7.6	4.3581	1.9906		4.95356	3.75865	4.65116	3.47293	1.23348	2.57954	2.03874	4.43286	0.754717
17.5	7.209	15.403	4.15	6.747	4.448		5.2863	11.1534	4.1727	8.8095	4.2579	13.1833	10	12.7208	5.5035		12.8999	13.1553	5.63035	8.1716	3.96476	5.33104	6.9317	13.1682	3.89937
20	12.093	15.648	9.091	10.721	8.731		12.9222	14.4487	9.7842	14.7619	9.7324	15.5949	13.2	13.7809	9.8361		18.9886	19.8813	12.1175	14.5046	7.92952	15.5632	13.1498	17.4707	7.16981
22.5	15.116	17.359	15.217	15.527	14.003		17.3275	20.4056	14.964	19.881	15.8151	16.0772	15.2	18.4923	13.466		18.7822	22.9476	16.7687	17.1604	14.2731	19.4325	18.4506	20.2086	13.8365
25	16.977	16.381	14.625	19.963	14.003		17.768	16.4766	16.5468	17.5	19.2214	12.701	11.2	17.7856	14.8712		16.4087	17.9031	15.1775	15.4239	14.185	21.3242	19.2661	19.4263	18.1132
27.5	16.512	13.203	14.427	18.577	16.804		16.1527	14.0684	17.1223	13.6905	15.2068	12.0579	12.4	14.7232	19.2037		12.1775	11.0781	14.3207	13.7896	18.5903	17.1109	14.8828	10.2999	14.5912
30	12.558	7.335	9.486	12.477	14.003		10.8664	10.8999	13.5252	9.6429	13.8686	8.8424	12.8	7.4205	13.5831		8.15273	6.33037	11.2607	11.6445	11.1894	9.28633	9.98981	5.73664	15.0943
32.5	8.372	3.423	7.905	7.394	7.578		5.8737	5.1965	6.4748	6.1905	9.854	7.074	6	4.7114	10.1874		4.02477	2.76954	9.05753	7.2523	11.1894	4.81513	7.23751	5.3455	9.30818
35	4.186	2.445	7.905	2.495	6.26		4.9927	2.6616	5.4676	2.619	4.6229	2.7331	3.6	2.3557	3.8642		1.85759	1.08803	3.79437	3.37079	6.51982	1.97764	4.48522	1.43416	6.91824
37.5	2.558	0.244	4.743	1.941	4.119		2.4963	1.0139	4.1727	1.7857	2.3114	2.2508	3.6	1.2956	2.6932		0.928793	0.197824	2.93758	2.14505	4.84581	1.46174	1.73293	1.30378	4.40252
40	0.698	0	3.953	0.924	3.789		1.4684	0.2535	1.7266	0.4762	1.2165	0.3215	2.8	0.4711	1.8735		0.309598	0.098912	1.95838	1.1236	3.0837	0.429923	0.509684	0.391134	2.89308
42.5	0.698	0	1.779	0.277	1.647		0.8811	0	1.4388	0.3571	0.6083	0.3215	0	0.4711	1.171		0.103199	0.098912	0.611995	0.510725	1.4978	0.0859845	0.101937	0.130378	1.25786
45	0	0	1.186	0.092	0.824		0.5874	0.1267	0.5755	0.2381	0.7299	0.1608	0	0.1178	0.3513		0	0.098912	0.367197	0.510725	0.792952	0	0.30581	0.260756	0.880503
47.5	0	0	1.383	0.092	0.494		0.1468	0	0.2878	0	0.1217	0	0	0.2356	0.1171		0	0.098912	0.244798	0.102145	0.528634	0	0	0	0.377358
50	0	0	0.198	0	0.165		0.4405	0	0.1439	0	0	0	0	0	0.2342		0	0	0.244798	0	0	0	0.407747	0.130378	0
52.5	0	0	0	0	0		0.1468	0	0	0	0	0	0	0	0		0	0	0.122399	0.102145	0.0881057	0	0.101937	0	0.125786
55	0	0	0.395	0	0.165		0.1468	0	0	0	0	0	0	0	0		0	0	0.122399	0	0	0	0.101937	0	0.125786
57.5	0	0	0.198	0	0		0	0	0	0.119	0	0	0	0	0		0	0	0	0	0.0881057	0	0	0	0
60	0	0	0.198	0	0		0.1468	0	0	0	0	0	0	0	0		0	0	0	0	0	0	0	0	0
62.5	0	0	0.395	0	0		0	0	0	0	0	0	0	0	0		0	0	0	0	0	0	0	0	0
65	0	0	0.198	0	0		0	0	0	0	0	0	0.4	0	0		0	0	0	0	0	0	0	0	0
67.5	0	0	0	0	0		0	0	0	0	0	0	0	0	0.1171		0	0	0	0	0	0	0	0	0
70	0	0	0	0	0		0	0	0	0	0	0	0	0	0		0	0	0	0	0	0	0	0	0
72.5	0	0	0.593	0	0		0	0	0.1439	0	0	0	0	0	0		0	0	0	0	0	0	0	0	0
IIX	10m						30m										30mCR
Mean min fiber feret (µm)	32.8109	29.4778	32.5692	30.4007	31.6968		30.3325	29.3836	30.6944	29.4218	32.9387	29.6044	30.0481	29.2336	30.0065		25.8129	27.2566	28.7922	26.093	27.1762	26.6568	27.3061	27.4621	29.4937
Mean CSA	1271.97	1086.24	1215.73	1079.92	1213.97		1106.4	1058.99	1153.06	1037.17	1254.17	1004.15	1097.13	1006.73	1133.95		766.007	865.657	996.175	808.247	844.226	818.412	893.795	891.859	1077.41
Total fiber area proportion	0.11448	0.10539	0.07735	0.10783	0.12407		0.11639	0.10184	0.13774	0.16066	0.13716	0.1462	0.07723	0.16279	0.12492		0.15047	0.17195	0.17248	0.20133	0.14291	0.21102	0.18965	0.12886	0.15248
Count	1232	1271	787	1434	1227		1152	1113	1462	1882	1391	1584	673	1510	1332		1689	1770	1676	1468	1390	1765	1872	1302	1191
Proportion	0.210778	0.189617	0.145498	0.198532	0.202142		0.171301	0.147144	0.192901	0.235279	0.185417	0.22484	0.129998	0.235019	0.192792		0.206051	0.225881	0.229841	0.21092	0.189813	0.25469	0.246803	0.191979	0.205309
IIX	Proportion						Proportion										Proportion
0	0	0	0	0	0		0	0	0	0	0	0	0	0	0		0	0	0	0	0	0	0	0	0
10	0	0.157	0	0	0		0	0	0	0	0	0	0	0	0.0751		0	0	0.0596659	0	0	0	0.0534188	0	0.167926
12.5	0	0.472	0.381	0.418	0.244		0.0868	0.6289	0	0.2125	0.1438	0.5051	0.8915	0.1987	1.3514		0.35524	0.338983	0.835322	0.681199	0.57554	0.226629	0.801282	0.30722	1.5953
15	0.731	1.338	1.017	1.743	1.059		0.434	1.6173	1.1628	1.0627	0.647	1.5152	2.0802	1.2583	2.1772		2.07223	1.46893	1.96897	2.31608	0.935252	1.86969	2.02991	3.149	3.44249
17.5	1.461	2.282	1.017	2.929	1.467		1.3021	3.2345	1.8468	2.2848	1.0065	2.7146	3.8633	1.9205	4.0541		3.84843	2.65537	3.34129	5.10899	2.51799	3.73938	3.36538	3.37942	4.28212
20	2.029	3.855	1.906	3.835	1.956		3.7326	3.8634	3.6936	4.729	1.941	3.5985	4.1605	4.9669	4.6547		7.75607	5.02825	4.53461	8.85559	5.97122	7.13881	6.41026	7.21966	4.53401
22.5	4.221	6.688	5.083	5.788	3.83		5.9028	6.6487	6.2244	6.9607	3.2351	6.7551	5.6464	7.1523	6.5315		13.4399	10.452	7.45823	10.5586	10.4317	10.8782	9.34829	8.83257	5.62552
25	5.682	11.566	8.64	8.159	6.357		9.1146	10.7817	9.0287	10.2019	5.7513	9.5328	7.578	11.8543	8.3333		16.5187	13.6723	9.72554	16.5531	15.8993	13.9377	13.7821	12.0584	7.30479
27.5	10.552	13.139	10.801	11.367	9.861		14.8438	13.7466	11.4227	13.0712	8.9145	13.1313	11.2927	12.9139	12.7628		18.5317	18.8701	13.0668	16.5531	17.9137	18.3003	17.6282	14.1321	9.73971
30	12.175	13.611	13.85	13.668	14.914		14.4097	13.7466	14.0903	15.9405	13.6592	13.8889	11.8871	15.3642	11.4865		16.4594	16.7797	15.6921	13.2834	16.0432	16.7139	14.7436	15.8986	13.9379
32.5	12.987	14.477	14.74	13.877	14.751		14.0625	13.2974	12.9959	14.4527	13.803	15.404	12.4814	13.7086	11.036		10.0651	13.2768	13.4845	11.7166	11.4388	11.4448	11.6987	13.1336	13.2662
35	13.231	11.723	10.419	12.064	15.566		13.1944	10.7817	13.0643	12.593	13.0841	11.7424	13.373	12.1192	10.3604		5.92066	9.49153	11.3365	6.47139	8.05755	6.96884	8.2265	9.75422	11.5869
37.5	10.471	8.104	6.861	8.926	10.187		8.4201	8.0863	10.1231	7.4389	12.509	8.9015	10.2526	6.9536	7.8829		2.60509	4.46328	9.12888	3.61035	5.2518	5.04249	5.34188	5.37634	9.90764
40	9.01	5.429	6.989	6.276	8.965		5.9028	5.8401	6.2244	4.9416	8.6269	5.303	6.6865	5.298	6.6066		1.7762	1.86441	4.7136	2.24796	2.73381	2.09632	3.04487	2.68817	5.20571
42.5	5.601	3.147	4.956	4.603	4.808		3.6458	2.7853	3.8304	2.8693	6.5421	2.9672	3.5661	3.1788	4.5796		0.35524	0.621469	2.2673	0.613079	1.36691	1.01983	1.7094	1.99693	4.19815
45	4.951	1.574	3.685	2.999	3.097		2.2569	2.1563	2.8728	1.594	4.601	2.4621	3.1204	1.5894	3.4535		0.118413	0.508475	1.07399	0.885559	0.431655	0.396601	0.90812	0.844854	2.35097
47.5	2.922	1.338	2.414	1.464	1.059		1.1285	1.4376	1.5048	0.9033	2.0848	0.5682	1.6345	0.596	2.4024		0.0592066	0.225989	0.536993	0.20436	0.215827	0.113314	0.42735	0.768049	1.25945
50	1.948	0.472	1.779	0.628	0.978		0.6076	0.8985	0.684	0.3188	1.6535	0.6944	0.4458	0.3311	0.7508		0.118413	0.0564972	0.357995	0.13624	0.0719424	0.0566572	0.160256	0.230415	0.335852
52.5	1.136	0.315	1.271	0.767	0.407		0.5208	0.2695	0.4104	0.1594	0.7908	0.1263	0.5944	0.2649	0.6757		0	0.112994	0.0596659	0.13624	0	0	0.160256	0.230415	0.167926
55	0.568	0.315	1.652	0.279	0.244		0	0.0898	0.2736	0.1063	0.5751	0.1263	0.2972	0.2649	0.2252		0	0	0.238663	0.0681199	0.0719424	0.0566572	0.0534188	0	0.419815
57.5	0.162	0	0.508	0.209	0.244		0.1736	0	0.1368	0	0.4313	0.0631	0	0.0662	0.3003		0	0	0.0596659	0	0	0	0.0534188	0	0.419815
60	0	0	1.144	0	0		0.1736	0	0.2736	0	0	0	0	0	0.1502		0	0	0	0	0	0	0	0	0.0839631
62.5	0	0	0	0	0		0.0868	0.0898	0.0684	0	0	0	0.1486	0	0		0	0.112994	0	0	0.0719424	0	0	0	0
65	0.081	0	0.127	0	0		0	0	0	0	0	0	0	0	0.1502		0	0	0	0	0	0	0.0534188	0	0.0839631
67.5	0	0	0.254	0	0		0	0	0	0	0	0	0	0	0		0	0	0	0	0	0	0	0	0
70	0	0	0.254	0	0		0	0	0.0684	0	0	0	0	0	0		0	0	0	0	0	0	0	0	0
72.5	0.081	0	0.254	0	0		0	0	0	0.1594	0	0	0	0	0		0	0	0.0596659	0	0	0	0	0	0.0839631
IIB	10m						30m										30mCR
Mean min fiber feret (µm)	49.0876	43.4902	48.5579	47.5521	44.9705		39.7521	38.1606	39.0044	39.3028	41.2961	40.0729	41.4333	39.3539	41.0839		32.0211	34.1496	35.8326	27.5111	33.3178	31.5944	33.8545	36.5563	37.3027
Mean CSA	2821.17	2278.09	2657.07	2557.82	2347.24		1869.28	1738.1	1842.28	1828.45	1950.13	1839.48	2033.13	1792.7	2088.81		1214.37	1342.06	1538.68	892.892	1273.33	1164.11	1366.45	1571.66	1684.76
Total fiber area proportion	0.86209	0.87347	0.8842	0.83829	0.82817		0.83505	0.85027	0.81617	0.79416	0.81095	0.81817	0.90461	0.78056	0.81593		0.78232	0.76134	0.76284	0.68375	0.74402	0.68059	0.7329	0.82197	0.76374
Count	4183	5023	4116	4707	4236		4892	5662	5422	5277	5289	4839	4254	4066	4723		5539	5055	4799	4513	4798	4002	4732	4713	3815
Proportion	0.715654	0.749366	0.760954	0.651668	0.697858		0.727435	0.748546	0.715398	0.659707	0.705012	0.68687	0.821711	0.63284	0.683601		0.675735	0.6451	0.658118	0.64842	0.655196	0.577489	0.623863	0.694928	0.657645
IIB	Proportion						Proportion										Proportion
0	0	0	0	0	0		0	0	0	0	0	0	0	0	0		0	0	0	0	0	0	0	0	0
10	0.0239	0	0.0243	0.0425	0		0.0409	0.0177	0.0184	0.0379	0	0.0207	0	0	0.0212		0	0.0197824	0.0208377	0.0443164	0	0	0	0	0
12.5	0.2152	0.1792	0.0972	0.1275	0.2361		0.2453	0.1236	0.3135	0.2085	0.1324	0.1653	0.1175	0.3197	0.2541		0.252753	0.138477	0.125026	0.642588	0.229262	0.224888	0.274725	0.212179	0.262123
15	0.4781	0.6172	0.826	0.5099	0.661		0.9812	0.4769	0.7931	0.8528	0.5483	0.4546	0.6112	0.7132	0.8681		0.956851	0.49456	0.562617	3.70042	0.729471	0.849575	1.1623	0.445576	0.760157
17.5	0.3586	1.0551	0.9232	0.4461	0.8971		1.2265	0.7948	1.2541	1.0423	0.6807	0.496	0.7992	1.2789	0.8046		2.6178	0.890208	0.750156	5.4066	1.47978	1.999	1.64835	0.721409	0.917431
20	0.4542	1.0153	0.7289	0.4461	0.661		1.6762	1.2187	1.125	1.0044	0.7185	0.9506	1.0343	0.9838	0.9104		3.64687	1.74085	1.16691	7.71106	1.81326	4.22289	3.16991	1.61256	1.38925
22.5	0.4064	1.4533	0.5588	0.4249	0.7318		1.8397	1.5189	1.5677	1.4781	0.8886	1.0539	0.9638	1.4757	1.2704		5.99386	2.67062	1.97958	9.8604	3.43893	5.84708	3.99408	2.03692	1.86107
25	0.6933	2.2297	0.8746	0.7011	1.2276		2.3917	2.0664	2.6558	2.274	1.9096	1.7359	2.0921	2.4102	2.1808		7.8534	4.78734	3.64659	10.8797	5.43977	8.27086	5.02959	3.16147	3.53866
27.5	0.8367	2.3492	0.9961	0.9773	1.5109		3.3729	3.9385	3.7624	3.5437	2.1554	2.3559	2.9149	4.058	3.2606		9.08106	7.18101	5.56366	11.9433	9.04544	11.0195	8.43195	5.21961	5.03277
30	1.3388	3.7826	1.2877	1.7208	2.2427		4.7016	6.1462	5.4224	5.5145	4.5377	5.1044	3.9257	5.0664	4.4463		10.8142	11.1177	8.89769	13.3836	11.2964	11.2944	10.5452	7.04435	7.05111
32.5	2.6775	5.216	2.2838	2.7194	3.0689		7.0728	8.3539	6.6581	6.9737	5.6154	6.1996	5.4772	6.8864	5.9073		11.8975	12.6607	10.398	10.924	12.9221	12.2939	10.0803	9.78146	10.0655
35	3.8489	5.6341	3.2556	3.8666	5.0519		8.4015	10.6323	9.6274	9.4751	7.4116	8.2248	7.3108	8.5096	8.6174		10.9406	13.5312	13.0444	8.86328	12.7345	12.1939	11.8132	12.0093	11.114
37.5	4.7574	6.7888	4.4947	5.3325	5.3352		9.26	11.9746	10.1439	9.9109	9.1889	11.2213	8.3451	9.4688	8.6386		10.1643	12.7003	12.9402	6.53667	13.6724	8.92054	10.7988	12.7307	11.1927
40	6.0005	7.6249	5.102	6.9471	7.814		9.4031	12.3278	10.6418	10.5552	10.3233	11.676	10.1316	10.3788	8.7868		8.14226	10.8605	11.9817	4.74186	9.1288	7.67116	8.66441	11.5001	10.6422
42.5	7.387	7.7842	6.4869	7.372	9.9386		9.5666	10.5616	9.5537	10.1004	10.8905	12.2133	10.1787	10.182	10.2477		6.95071	7.83383	9.58533	2.63683	6.77366	5.77211	8.38969	10.3968	8.70249
45	8.415	8.0629	7.4101	8.0306	9.7734		9.6688	8.9014	9.2955	9.3993	9.9263	10.2294	9.2149	9.3458	8.1516		4.38707	5.36103	6.83476	1.17439	4.81451	3.97301	5.57904	7.7021	7.31324
47.5	8.5345	8.3416	8.9164	9.2203	10.0567		7.4203	6.9763	8.2073	8.0349	9.3401	8.6588	9.0738	8.2882	8.7233		2.6178	3.91691	5.37612	0.952803	2.75115	2.34883	3.88842	5.89858	5.84535
50	7.9369	7.7444	9.1594	8.5617	8.7819		6.48	5.4045	6.4367	6.4431	7.4494	6.2616	7.969	7.6734	6.7965		1.76927	1.78042	3.209	0.398848	1.31305	1.17441	2.70499	4.09506	4.40367
52.5	8.2955	7.8041	8.4062	8.8379	7.7195		4.9673	3.4617	4.3895	4.3585	5.7667	5.001	6.4645	4.968	5.6744		0.866582	1.24629	1.7712	0.110791	1.0421	0.749625	1.62722	2.39762	3.51245
55	6.9567	6.0123	9.0865	7.5844	7.5307		4.3745	1.9251	3.3198	3.5058	4.9159	3.1411	5.2421	3.271	4.7004		0.505506	0.514342	0.812669	0.0664746	0.52105	0.449775	1.0989	1.59134	2.41153
57.5	6.4069	4.34	6.7784	7.0958	5.3116		2.269	1.307	2.0103	2.2361	3.4789	1.8186	2.8914	1.9183	3.4512		0.216646	0.356083	0.583455	0.0221582	0.250104	0.374813	0.380389	0.700191	1.59895
60	5.7614	3.9021	5.5637	6.3098	4.0604		1.7171	0.8301	1.1435	1.2697	1.834	1.1573	1.9276	1.2297	2.1385		0.162484	0.118694	0.35424	0	0.20842	0.09995	0.316991	0.318269	0.917431
62.5	4.2553	2.9664	5.2235	4.2915	2.8565		1.2469	0.3886	0.8115	0.9665	0.9265	0.7026	1.4339	0.7624	1.5033		0.0722152	0.0593472	0.104188	0	0.145894	0.09995	0.147929	0.127307	0.602883
65	3.4186	2.1501	4.2031	3.5267	1.7941		0.5724	0.2473	0.3689	0.3411	0.6807	0.3306	1.0108	0.3689	1.2069		0.0180538	0.0197824	0.0416753	0	0.041684	0.0249875	0.0633981	0.190961	0.366972
67.5	3.4186	1.2144	2.8912	2.082	1.1568		0.4293	0.2119	0.2029	0.1516	0.3971	0.3513	0.3526	0.1722	0.5505		0.0180538	0	0.104188	0	0.041684	0.049975	0.0422654	0.0636537	0.209699
70	1.793	0.8362	1.6278	1.5934	0.5194		0.2249	0.0353	0.1107	0.1706	0.1134	0.2273	0.1646	0.0984	0.3811		0	0	0.062513	0	0.0833681	0.049975	0.0845309	0.0424358	0.104849
72.5	5.3311	0.8959	2.794	1.2322	1.0623		0.4497	0.159	0.166	0.1516	0.1702	0.248	0.3526	0.1722	0.5082		0.0541614	0	0.0833507	0	0.0833681	0.0249875	0.0633981	0	0.183486
Type I	10m						30m										30mCR
Mean min fiber feret (µm)	21.4743	21.5438	25.5919	23.0184	25.3762		25.1127	22.3346	21.2643	17.7692	24.1072	19.055	9.57289	19.6726	17.3684		19.6432	22.0559	22.019	20.8343	24.9924	23.2272	15.2383	14.5367	26.5793
Mean CSA	816.881	752.118	839.904	625.707	840.789		804.901	633.886	714.05	380.556	769.152	468.483	210.514	491.578	523.867		545.563	646.209	648.002	580.472	704.022	585.13	434.123	336.307	816.373
Count	14	31	25	80	61		27	73	42	47	53	21	5	40	15		28	49	50	32	54	64	8	10	47
Note: Because Type I fibers account for less than 1% of all fibers in the triceps there was insufficient numbers to draw conclusions and were therefore exlcuded from analysis.

## Sheet: Fig 3F_Cytokines
Cytokine concentration	10mCON									30mCON									30mCR									30mRM
IFN-γ	0.810092	0.117532	0.224317	0.100326	0.292194	0				0.315465	2.91427	1.16304	1.53899	0.0981724	4.22406	0.243437	0.70794		1.99354	0.401975	0.357707	0.891249	2.96527	2.38503				0.498682	0.55949	0.268893	0.72046	0.361927	0.317579
IL-10	29.8539	24.4976	22.4501	26.8906	16.8907	11.1204				81.05	238.297	30.4313	108.992	80.7795	98.2492	277.652	464.332		56.8897	38.5822	58.5147	69.6273	53.0516	72.4972				58.0702	95.1075	114.842	69.1514	48.8941	138.675
IL-1ß	0.135805	0.0286714	0	0	0	0				0.0242819	0.140312	0	0.666903	0	0	0.491663	0.276377		0.303743	0.167401	0.376903	0.308308	0	0.077467				0.055196	0.0953601	0	0.212701	0.230867	0.653038
IL-6	9.65906	10.4415	10.5194	3.93517	16.8437	9.26577				16.2447	72.3625	38.0129	28.1488	20.6213	115.374	134.546	26.6808		23.1417	12.6062	13.5617	9.97268	34.6247	30.0722				13.7521	25.0612	9.06858	31.3131	27.147	28.3274
TNF-α	10.0165	4.3843	4.95209	9.79031	8.45608	4.65757				20.0475	63.2388	12.9372	49.0669	14.6738	55.6612	136.263	23.5219		31.9616	14.1693	30.7487	19.6863	25.282	24.9958				18.1191	22.7229	25.0551	34.383	19.9098	25.684
Fold change from 10mCON
IFN-γ	3.14709	0.456592	0.871438	0.389752	1.13513	0				1.22554	11.3215	4.51823	5.97874	0.381385	16.4098	0.945716	2.75024		7.7446	1.56161	1.38964	3.46237	11.5196	9.26547				1.9373	2.17353	1.04461	2.79888	1.40603	1.23375
IL-10	1.36005	1.11604	1.02276	1.22505	0.769488	0.506613				3.69239	10.8561	1.38636	4.96535	3.68007	4.47593	12.649	21.1536		2.59172	1.75769	2.66575	3.17201	2.41687	3.30275				2.6455	4.33281	5.23187	3.15033	2.22746	6.31762
IL-1ß	4.95409	1.04591	0	0	0	0				0.885787	5.1185	0	24.3282	0	0	17.9355	10.0821		11.0803	6.10668	13.7492	11.2469	0	2.82594				2.01351	3.47868	0	7.7592	8.42187	23.8224
IL-6	0.955324	1.03271	1.04042	0.389206	1.66592	0.916425				1.60667	7.15696	3.75965	2.78404	2.03954	11.411	13.3071	2.63884		2.28881	1.24681	1.34132	0.986342	3.42453	2.97428				1.36014	2.47866	0.896922	3.097	2.68496	2.80171
TNF-α	1.42223	0.622522	0.703142	1.39011	1.20067	0.661323				2.84652	8.97921	1.83693	6.96695	2.08351	7.90326	19.3478	3.33984		4.5382	2.01189	4.36597	2.79523	3.58976	3.54913				2.57271	3.2264	3.55755	4.882	2.82697	3.64685

## Sheet: Fig 4B-D_Body composition
		Pilot	Pilot	Pilot	Pilot	E1	E1	E1	E1	E1-StdF	E2	E2	E2	E2	E2	E2-StdF	E2-StdF		Pilot	Pilot	Pilot	Pilot	Pilot	E1	E1	E1	E2	E2	E2	E2	E2					Pilot	Pilot	Pilot	E1	E1	E1-StdF	E1-StdF	E2	E2	E2	E2	E2-StdF
		2136 (#19)	2166 (#13)	2233 (#8)	2257 (#7)	2464 (#10)	2473 (#12)	2488 (#13)	2506 (#11)	2508 (#18)	2578 (#14)	2628 (#11)	2610 (#19)	2618 (#13)	2649 (#12)	2583 (#21)	2577 (#20)		2151 (#17)	2165 (#12)	2239 (#2)	2255 (#6)	2241 (#4)	2471 (#5)	2505 (#3)	2507 (#2)	2619 (#4)	2620 (#3)	2609 (#5)	2650 (#6)	2570 (#1)					2228 (#11)	2167 (#14)	2234 (#9)	2487 (#14)	2515 (#16)	2477 (#19)	2519 (#20)	2648 (#15)	2626 (#18)	2641 (#17)	2573	2571 (#22)
	Genotype	WT	WT	WT	WT	WT	WT	WT	WT	WT	WT	WT	WT	WT	WT	WT	WT		WT	WT	WT	WT	WT	WT	WT	WT	WT	WT	WT	WT	WT					TSC	TSC	TSC	TSC	TSC	TSC	TSC	TSC	TSC	TSC	TSC	TSC
Figure 4B-D	FED	AL	AL	AL	AL	AL	AL	AL	AL	AL	AL	AL	AL	AL	AL	AL	AL		CR	CR	CR	CR	CR	CR	CR	CR	CR	CR	CR	CR	CR					AL	AL	AL	AL	AL	AL	AL	AL	AL	AL	AL	AL
PRE						2464	2473	2488	2506		2578	2628	2610	2618	2649									2471	2505	2507	2619	2620	2609	2650	2570								2487	2515			2648	2626	2641	2573
	Fat					3.354	4.22	2.469	1.808	2.52	4.261	3.091	3.012	1.725	2.36	3.559	4.349							3.252	2.724	3.228	1.983	2.186	3.711	1.779	2.848								2.616	2.415	3.257	2.435	2.507	2.276	1.718	3.194	2.473
	Lean					18.84	18.87	16.909	16.232	16.078	19.788	16.783	17.464	18.375	17.83	18.572	20.208							20.01	16.043	16.688	18.436	17.338	17.903	17.167	20.051								16.55	15.788	18.14	16.499	14.421	16.313	13.322	18.932	17.885
	Free water					0.068	0.222	0.057	0.005	0.039	0.208	0.109	0.118	0.15	0.045	0.138	0.166							0.124	0.046	0.076	0.139	0.068	0.057	0.295	0.146								0.124	0.062	0.046	0.088	0.207	0.073	0.062	0.049	0.097
	Total water					15.43	15.742	14.049	13.238	13.447	16.42	13.757	14.549	15.044	14.489	15.255	16.832							16.445	13.225	13.745	15.11	14.173	14.846	14.568	16.738								13.687	13.084	14.772	13.702	11.892	13.509	11.21	15.673	14.868
	BM					24.73	28.15	21.55	19.5	20.3	26.63	21.82	23.03	22.5	22.23	24.17	27.58							25.16	19.87	20.38	22.15	21.29	24.01	20.91	25.47								19.8	15.62	23.86	21.1	18.77	20.67	16.57	24.86	22.98
1M	Fat					4.333	4.287	3.077	2.973	3.909	3.369	2.492	3.168	3.237	3.336	7.478	6.27							1.526	2.556	2.657	1.454	1.566	2.23	1.338	1.918								3.153	2.629	2.872	2.985	2.717	2.041	2.867	3.846	4.085
	Lean					21.863	19.804	19.29	18.112	18.524	18.674	19.077	18.55	17.947	17.769	20.472	21.216							17.08	15.414	15.478	14.225	15.025	15.082	15.178	16.524								18.357	18.38	22.101	19.527	15.63	17.601	16.803	18.406	20.99
	Free water					0.149	0.115	0.171	0.099	0.103	0.106	0.069	0.138	0.231	0.113	0.305	0.04							0.173	0.145	0.777	0.099	0.179	0.102	0.157	0.135								0.088	0.125	0.133	0.103	0.094	0.131	0.062	0.071	0.11
	Total water					17.831	16.469	16.218	15.24	14.905	15.53	15.493	15.528	14.998	14.439	17.296	17.047							14.661	12.904	14.103	12.218	12.862	13.022	12.738	14.171								15.545	15.4	17.953	16.248	12.71	14.084	13.945	15.355	16.954
	BM					28.53	27.1	24.9	23.9	24.68	27.68	23.76	24.09	24.03	23.37	30.11	29.99							21.84	20.67	21.04	18.39	19.04	19.9	19.17	21.36								24.26	23.45	27.73	24.82	21.44	22.91	21.94	25.13	27.61
3M	Fat					5.495	6.382	4.079	3.203	4.178	3.392	3.09	2.887	2.936	3.812	6.564	7.359							1.64	2.656	2.776	1.215	1.656	1.644	1.208	1.677								2.767	2.654	3.708	2.94	2.137	2.435	2.027	1.847	2.524
	Lean					23.089	21.696	19.877	18.979	19.972	19.968	19.494	19.535	20.621	20.411	20.346	20.531							16.358	15.219	14.69	14.382	14.006	14.222	15.885	15.663								19.052	20.247	22.051	18.917	19.296	20.37	18.983	18.154	19.998
	Free water					0.005	0.081	0.089	0.092	0.025	0.041	0.144	0.131	0.063	0.15	0.189	0.095							0.184	0.082	0.114	0.103	0.183	0.237	0.176	0.125								0.143	0.188	0.135	0.113	0.107	0.057	0.065	0.062	0.09
	Total water					18.476	17.619	16.301	15.465	16.087	16.182	15.611	16.111	16.808	16.875	16.505	16.499							13.97	12.49	12.639	12.392	11.982	11.985	13.084	13.274								15.664	16.623	17.536	15.042	15.657	16.602	15.596	14.835	16.587
	BM					30.92	31.05	26.28	24.56	26.19	25.8	26.18	25.07	25.77	26.2	29.23	31.57							20.65	20.43	20.35	17.68	17.93	18.01	19.25	19.91								24.46	25.22	28.05	23.97	23.99	25.35	23.84	23.57	26.23
6M/Final	Fat	7.474	7.187	2.422	3.076	5.681	4.712	4.051	3.777	4.9	3.514	2.98	3.253	3.104	3.873	8.357	9.052		3.897	4.064	3.175	2.342	5.788	1.918	1.23	1.581	1.856	1.689	2.902	1.523	1.675					2.688	1.862	2.144	2.267	2.229	2.554	2.682	1.806	2.238	1.832	1.869	2.328
	Lean	17.087	17.487	14.171	16.164	23.846	20.711	20.996	19.493	21.059	19.922	20.567	20.116	20.753	20.84	20.27	22.214		13.348	14.304	15.9	13.614	14.465	16.568	14.165	15.332	14.861	15.363	17.458	17.504	15.287					16.052	18.695	17.033	17.791	20.201	21.481	17.716	18.844	19.459	18.59	17.749	21.309
	Free water	0.142	0.078	0.067	0.145	0.045	0.152	0.067	0.05	0.403	0.087	0.088	0.092	0.115	0.159	0.123	0.121		0.046	0.13	0.056	0.083	0.057	0.437	0.079	0.081	0.105	0.153	0.063	0.09	0.12					0.001	0.223	0.052	0.006	0.099	0.208	0.075	0.11	0.11	0.093	0.074	0.131
	Total water	13.556	14.248	11.21	13.043	19.075	16.801	17.232	15.868	17.344	16.343	16.737	16.489	16.809	17.116	16.445	17.908		10.838	11.653	12.87	11.239	12.081	14.158	11.999	13.115	12.519	13.098	14.591	14.274	13.306					13.129	15.109	13.984	14.644	16.69	17.554	14.375	15.454	15.662	15.405	14.71	17.142
	BM	26.52	26.63	18.48	21.5	31.8	29.55	27.6	26.12	28.27	26.73	26.34	26.35	26.88	27.59	32.55	33.91		20.15	20.61	21.33	18.15	22.13	21.38	17.81	19.52	20.1	19.58	23.11	21.8	20.9					21.8	22.94	21.03	23.13	24.78	26.95	23.77	23.48	24.68	23.48	22.92	26.84

[truncated: 14 more sheets: Fig 4E-F_CLAMS, Fig 4I-J_Whole-body function, Fig. 4K-O & S4E-F, Fig. S4G_Muscle mass, Fig. 5B,C,F_p62 and CNF, Fig. 5E_Creatine Kinase, Fig. 5G & L-O, Fig. 4G-H, 5D, H-K_WBs, Uncropped WBs_Fig4, 5 & S4, Fig. S5, Fig. 6 CR+RM_Source data, Fig. 7A-F+S6 CR+RM_Source data, Fig. 7H-I CR+RM_Source data, Fig. S7 CR+RM_Source data]
